# Supplementary material for: Investigation of monoclonal antibody CSX-1004 for fentanyl overdose
Source: Nat Commun. 2023 Dec 5;14:7700. doi: 10.1038/s41467-023-43126-0 (PMC10698161; doi:10.1038/s41467-023-43126-0)
Supplement: Supplementary file 3 — Supplementary Data 1 [file 41467_2023_43126_MOESM3_ESM.xlsx]

## Sheet: ADA Results
Individual Animal Serum Anti-CSX-1004 Antibody Data
Blood samples from the rat toxicology study collected on days 0, 22, 43, 64 and 85 were analyzed for ADA. Only one rat C185 screened positive for ADA on days 64 and 85 as defined as having a %INH value above the CACP 68.5%INH threshold. No ADA signals were detected on days 0 and 22.
			Anti-CSX-1004 Results Day 1 Pre-Dose								Anti-CSX-1004 Results Day 22 Pre-Dose								Anti-CSX-1004 Results Day 43 Pre-Dose								Anti-CSX-1004 Results Day 64 Pre-Dose
Group	Sex	Animal ID	Screening (Adjusted OD)	Confirmatory	Confirmatory (Adjusted OD)			Group	Sex	Animal ID	Screening (Adjusted OD)	Confirmatory Screen	Confirmatory (Adjusted OD)			Group	Sex	Animal ID	Screening (Adjusted OD)	Confirmatory Screen	Confirmatory (Adjusted OD)			Group	Sex	Animal ID	Screening (Adjusted OD)	Confirmatory Screen	Confirmatory (Adjusted OD)
				Screen (Adjusted OD)		% Inhibition						(Adjusted OD)		% Inhibition						(Adjusted OD)		% Inhibition						(Adjusted OD)		% Inhibition
		A161	0.136	-	-	-				A161	0.106	-	-	-				A161	0.114	-	-	-				A161	0.127	-	-	-
	M	A162	0.155	-	-	-			M	A162	0.124	-	-	-			M	A162	0.129	-	-	-			M	A162	0.124	-	-	-
1		A163	0.164	-	-	-		1		A163	0.116	-	-	-		1		A163	0.121	-	-	-		1		A163	0.134	-	-	-
(0 mg/kg)		A164	0.128	-	-	-		(0 mg/kg)		A164	0.109	-	-	-		(0 mg/kg)		A164	0.113	-	-	-		(0 mg/kg)		A164	0.126	-	-	-
	F	A165	0.135	-	-	-			F	A165	0.112	-	-	-			F	A165	0.111	-	-	-			F	A165	0.122	-	-	-
		A166	0.129	-	-	-				A166	0.107	-	-	-				A166	0.107	-	-	-				A166	0.115	-	-	-
		B167	0.135	-	-	-				B167	0.127	-	-	-				B167	0.139	-	-	-				B167	0.144	-	-	-
		B168	0.126	-	-	-				B168	0.123	-	-	-				B168	0.141	-	-	-				B168	0.137	-	-	-
	M	B169	0.132	-	-	-			M	B169	0.127	-	-	-			M	B169	0.14	-	-	-			M	B169	0.142	-	-	-
		B170	0.131	-	-	-				B170	0.123	-	-	-				B170	0.137	-	-	-				B170	0.139	-	-	-
		B171	0.119	-	-	-				B171	0.123	-	-	-				B171	0.133	-	-	-				B171	0.136	-	-	-
2		B172	0.128	-	-	-		2		B172	0.126	-	-	-		2		B172	0.133	-	-	-		2		B172	0.133	-	-	-
(10 mg/kg)		B173	0.133	-	-	-		(10 mg/kg)		B173	0.128	-	-	-		(10 mg/kg)		B173	0.137	-	-	-		(10 mg/kg)		B173	0.139	-	-	-
		B174	0.13	-	-	-				B174	0.127	-	-	-				B174	0.13	-	-	-				B174	0.138	-	-	-
	F	B175	0.124	-	-	-			F	B175	0.128	-	-	-			F	B175	0.131	-	-	-			F	B175	0.135	-	-	-
		B176	0.124	-	-	-				B176	0.12	-	-	-				B176	0.117	-	-	-				B176	0.26	0.333	0.187	43.8
		B177	0.127	-	-	-				B177	0.148	-	-	-				B177	0.329	0.384	0.177	53.9				B177	0.441	0.508	0.193	62
		B178	0.123	-	-	-				B178	0.132	-	-	-				B178	0.141	-	-	-				B178	0.143	-	-	-
		C179	0.127	-	-	-				C179	0.134	-	-	-				C179	0.138	-	-	-				C179	0.148	-	-	-
		C180	0.131	-	-	-				C180	0.14	-	-	-				C180	0.15	-	-	-				C180	0.156	-	-	-
	M	C181	0.138	-	-	-			M	C181	0.135	-	-	-			M	C181	0.141	-	-	-			M	C181	0.157	-	-	-
		C182	0.13	-	-	-				C182	0.13	-	-	-				C182	0.136	-	-	-				C182	0.144	-	-	-
		C183	0.13	-	-	-				C183	0.174	-	-	-				C183	0.337	0.4	0.178	55.5				C183	0.512	0.639	0.207	67.6
3		C184	0.127	-	-	-		3		C184	0.125	-	-	-		3		C184	0.136	-	-	-		3		C184	0.14	-	-	-
(100 mg/kg)		C185	0.13	-	-	-		(100 mg/kg)		C185	0.146	-	-	-		(100 mg/kg)		C185	0.424	0.514	0.182	64.6		(100 mg/kg)		C185	0.572	0.616	0.184	70.1
		C186	0.126	-	-	-				C186	0.13	-	-	-				C186	0.13	-	-	-				C186	0.149	-	-	-
	F	C187	0.123	-	-	-			F	C187	0.124	-	-	-			F	C187	0.134	-	-	-			F	C187	0.139	-	-	-
		C188	0.126	-	-	-				C188	0.129	-	-	-				C188	0.141	-	-	-				C188	0.144	-	-	-
		C189	0.128	-	-	-				C189	0.128	-	-	-				C189	0.146	-	-	-				C189	0.166	-	-	-
		C190	0.121	-	-	-				C190	0.121	-	-	-				C190	0.134	-	-	-				C190	0.144	-	-	-
		D191	0.126	-	-	-				D191	0.173	-	-	-				D191	0.171	-	-	-				D191	0.153	-	-	-
		D192	0.128	-	-	-				D192	0.136	-	-	-				D192	0.16	-	-	-				D192	0.16	-	-	-
	M	D193	0.126	-	-	-			M	D193	0.123	-	-	-			M	D193	0.136	-	-	-			M	D193	0.146	-	-	-
		D194	0.123	-	-	-				D194	0.167	-	-	-				D194	0.204	-	-	-				D194	0.191	-	-	-
		D195	0.123	-	-	-				D195	0.133	-	-	-				D195	0.136	-	-	-				D195	0.142	-	-	-
4		D196	0.128	-	-	-		4		D196	0.132	-	-	-		4		D196	0.137	-	-	-		4		D196	0.144	-	-	-
(400 mg/kg)		D197	0.135	-	-	-		(400 mg/kg)		D197	0.185	-	-	-		(400 mg/kg)		D197	0.193	-	-	-		(400 mg/kg)		D197	0.151	-	-	-
		D198	0.128	-	-	-				D198	0.137	-	-	-				D198	0.146	-	-	-				D198	0.145	-	-	-
	F	D199	0.127	-	-	-			F	D199	0.142	-	-	-			F	D199	0.149	-	-	-			F	D199	0.152	-	-	-
		D200	0.124	-	-	-				D200	0.156	-	-	-				D200	0.157	-	-	-				D200	0.162	-	-	-
		D201	0.131	-	-	-				D201	0.131	-	-	-				D201	0.141	-	-	-				D201	0.141	-	-	-
		D202	0.125	-	-	-				D202	0.136	-	-	-				D202	0.198	-	-	-				D202	0.217	-	-	-

## Sheet: TCR Results
Cross-Reactivity of CSX-1004 with Normal Human Tissues
Staining Intensity									General Comments: All tissue specimens judged adequate for interpretation unless otherwise specified. Background staining due to incompletely quenched endogenous myeloperoxidase or endogenous/exogenous pigments described for individual tissues.
SCORE	RESULT								Slides were numbered according to the following scheme:
Neg	Negative (no stained cells)								Slide 1 (CSX-1004, 15 µg/mL),
±	Equivocal (very faint stain)								Slide 2 (CSX-1004, 5 µg/mL),
1+	Weak (light stain)								Slide 3 (HuIgG1, 15 µg/mL),
2+	Moderate (light-medium stain)								Slide 4 (HuIgG1, 5 µg/mL),
3+	Strong (medium stain)								Slide 5 (Assay Control [omit primary antibody]), Slide 6 (Anti-β2-microglobulin [tissue staining control]).
4+	Intense (dark stain)
Staining Frequency
SCORE	RESULT
Neg	Negative (no stained cells)
Rare	≤ 5% stained cells of a particular cell type or tissue element
Rare to Occasional (rare to occas)	>5-25% stained cells of a particular cell type or tissue element
Occasional	>25-50% stained cells of a particular cell type or tissue element
Occasional to Frequent (occas to freq)	>50-75% stained cells of a particular cell type or tissue element
Frequent	>75-100% stained cells of a particular cell type or tissue element
Tissue Staining Control
SCORE	RESULT
Neg	Negative
Pos	Positive
			Test Article CSX-1004		Control Article HuIgG1
Tissue	Source	Run	15 µg/mL	5 µg/mL	15 µg/mL	5 µg/mL	Assay Control	Tissue Validation (Tissue Staining) control	Tissue Comments/Nonspecific Findings
Positive Control Material
Fentanyl-BSA antigen UV- resin spot slides	Fentanyl-BSA	1,2,3	1+	1+	Neg	Neg	Neg	NS	There was weak staining of Fentanyl-BSA antigen spots with 15 and 5 µg/mL of CSX- 1004. There was no staining of spots with 15 and 5 µg/mL of HuIgG1 as well as in the assay control slide.
Negative Control Material
Human hypercalcemia of malignancy peptide, amino acid residues 1-34, UV-resin spot slides	PTHrP 1-34	1,2,3	Neg	Neg	Neg	Neg	Neg	NS	There was no staining of spots with 15 and 5 µg/mL of CSX-1004 and HuIgG1 as well as in the assay control slide.
			Test Article CSX-1004		Control Article HuIgG1
Tissue	Source	Run	15 µg/mL	5 µg/mL	15 µg/mL	5 µg/mL	Assay Control	Tissue Validation (Tissue Staining) control	Tissue Comments/Nonspecific Findings
Adrenal	HT 3843-1	1,4	Neg	Neg	Neg	Neg	Neg	Pos	Endogenous pigment (lipofuscin).
Adrenal	HT 3234-2	1,4	Neg	Neg	Neg	Neg	Neg	Pos	Endogenous pigment (lipofuscin).
Adrenal	HT 3063-1	1,4	M	M	M	M	M	M	Tissue not present on slides, recorded as missing (M).
Bladder (urinary)	HT 3859-1	1,4	Neg	Neg	Neg	Neg	Neg	Pos	No tissue comments.
Bladder (urinary)	HT 1244-9	1,4	Neg	Neg	Neg	Neg	Neg	Pos	No tissue comments.
Bladder (urinary)	HT 3868-1	1,4	Neg	Neg	Neg	Neg	Neg	Pos	No tissue comments.
Blood Cells	HT 3779-1	1,4	Neg	Neg	Neg	Neg	Neg	Pos	Residual endogenous peroxidase
									(granulocytes).
Blood Cells	HT 3780-1	1,4	Neg	Neg	Neg	Neg	Neg	Pos	Residual endogenous peroxidase
									(granulocytes).
Blood Cells	HT 3778-2	1,4	Neg	Neg	Neg	Neg	Neg	Pos	Residual endogenous peroxidase
									(granulocytes).
Blood Vessels (endothelium)	All tissues	Detailed Under Individual Tissues
Bone Marrow	HT 3289-3	1,4	Neg	Neg	Neg	Neg	Neg	Pos	Residual endogenous peroxidase (precursor
									cells).
Bone Marrow	HT 2221-1	1,4	Neg	Neg	Neg	Neg	Neg	Pos	Residual endogenous peroxidase (precursor
									cells).
Bone Marrow	HT 3287-1	1,4	Neg	Neg	Neg	Neg	Neg	Pos	Residual endogenous peroxidase (precursor
									cells).
Cerebellum	HT 3594-2	1,4	Neg	Neg	Neg	Neg	Neg	Pos	No tissue comments.
Cerebellum	HT 1368-10	1,4	Neg	Neg	Neg	Neg	Neg	Pos	No tissue comments.
Cerebellum	HT 1572-10	1,4	Neg	Neg	Neg	Neg	Neg	Pos	No tissue comments.
Cerebral cortex	HT 614-3	1,4	Neg	Neg	Neg	Neg	Neg	Pos	No tissue comments.
Cerebral cortex	HT 582-3	1,4	Neg	Neg	Neg	Neg	Neg	Pos	No tissue comments.
Cerebral cortex	HT 3130-1	1,4	Neg	Neg	Neg	Neg	Neg	Pos	Endogenous pigment (hemosiderin).
Cervix	HT 3563-1	1,4	Neg	Neg	Neg	Neg	Neg	Pos	External ostium.
Cervix	HT 2413-1	1,4	Neg	Neg	Neg	Neg	Neg	Pos	External and internal ostia.
Cervix	HT 3793-1	1,4	Neg	Neg	Neg	Neg	Neg	Pos	Internal ostium. Scant mucosal epithelium present on slides.
Esophagus	HT 2277-12	1,4	Neg	Neg	Neg	Neg	Neg	Pos	No tissue comments.
Esophagus	HT 3339-1	1,4	Neg	Neg	Neg	Neg	Neg	Pos	No tissue comments.
Esophagus	HT 3246-1	1,4	Neg	Neg	Neg	Neg	Neg	Pos	No tissue comments.
Eye	HT 2959-1	1,4	Neg	Neg	Neg	Neg	Neg	Pos	Retina, choroid, sclera, and extraocular skeletal
									muscle. Endogenous pigment (melanin).
Eye	HT 3049-3	1,4	Neg	Neg	Neg	Neg	Neg	Pos	Retina, choroid, and sclera. Endogenous
									pigment (melanin).
Eye	HT 2958-2	3,4	NE	NE	NE	NE	NE	NE	Tissue not adequate for evaluation; recorded as
									not evaluated (NE).
Fallopian Tube (oviduct)	HT 3317-1	1,4	Neg	Neg	Neg	Neg	Neg	Pos	No tissue comments.
Fallopian Tube (oviduct)	HT 3433-1	1,4	Neg	Neg	Neg	Neg	Neg	Pos	No tissue comments.
Fallopian Tube (oviduct)	HT 3439-1	1,4	Neg	Neg	Neg	Neg	Neg	Pos	No tissue comments.
Heart	HT 2023-1	1,4	Neg	Neg	Neg	Neg	Neg	Pos	Endogenous pigment (lipofuscin).
Heart	HT 2021-1	1,4	Neg	Neg	Neg	Neg	Neg	Pos	Endogenous pigment (lipofuscin).
Heart	HT 2022-1	1,4	Neg	Neg	Neg	Neg	Neg	Pos	Endogenous pigment (lipofuscin).
Kidney (glomerulus, tubule)	HT 2276-7	1,4	Neg	Neg	Neg	Neg	Neg	Pos	No tissue comments.
Kidney (glomerulus, tubule)	HT 3669-2	1,4	Neg	Neg	Neg	Neg	Neg	Pos	No tissue comments.
Kidney (glomerulus, tubule)	HT 3651-1	1,4	Neg	Neg	Neg	Neg	Neg	Pos	No tissue comments.
Large Intestine (colon)	HT 2160-1	1,4	Neg	Neg	Neg	Neg	Neg	Pos	Residual endogenous peroxidase (rare resident
									leukocytes).
Large Intestine (colon)	HT 2171-1	1,4	Neg	Neg	Neg	Neg	Neg	Pos	Residual endogenous peroxidase (rare resident
									leukocytes).
Large Intestine (colon)	HT 2212-2	1,4	Neg	Neg	Neg	Neg	Neg	Pos	Residual endogenous peroxidase (rare resident
									leukocytes).
Liver	HT 3689-1	2,4	Neg	Neg	Neg	Neg	Neg	Pos	Endogenous pigment (bilirubin/bile pigments).
Liver	HT 3606-3	2,4	Neg	Neg	Neg	Neg	Neg	Pos	Endogenous pigment (bilirubin/bile pigments).
Liver	HT 1864-1	2,4	Neg	Neg	Neg	Neg	Neg	Pos	Endogenous pigment (bilirubin/bile pigments).
Lymph Node	HT 2251-1	2,4	Neg	Neg	Neg	Neg	Neg	Pos	Residual endogenous peroxidase (rare resident
									leukocytes).
Lymph Node	HT 3866-1	2,4	Neg	Neg	Neg	Neg	Neg	Pos	Residual endogenous peroxidase (rare resident
									leukocytes).
Lymph Node	HT 2335-2	2,4	Neg	Neg	Neg	Neg	Neg	Pos	Residual endogenous peroxidase (rare resident
									leukocytes). Exogenous pigment (carbon).
Lung	HT 3840-1	2,4	Neg	Neg	Neg	Neg	Neg	Pos	Exogenous pigment (carbon).
Lung	HT 3511-1	2,4	Neg	Neg	Neg	Neg	Neg	Pos	Exogenous pigment (carbon).
Lung	HT 3679-1	2,4	Neg	Neg	Neg	Neg	Neg	Pos	Exogenous pigment (carbon).
Mammary Gland (Breast)	HT 2129-2	2,4	Neg	Neg	Neg	Neg	Neg	Pos	No tissue comments.
Mammary Gland (Breast)	HT 2130-1	2,4	Neg	Neg	Neg	Neg	Neg	Pos	No tissue comments.
Mammary Gland (Breast)	HT 3322-1	2,4	Neg	Neg	Neg	Neg	Neg	Pos	No tissue comments.
Muscle, Striated (Skeletal)	HT 3762-1	2,4	Neg	Neg	Neg	Neg	Neg	Pos	No tissue comments.
Muscle, Striated (Skeletal)	HT 3764-1	2,4	Neg	Neg	Neg	Neg	Neg	Pos	No tissue comments.
Muscle, Striated (Skeletal)	HT 3763-1	2,4	Neg	Neg	Neg	Neg	Neg	Pos	No tissue comments.
Nerve, Peripheral	HT 3407-1	2,4	Neg	Neg	Neg	Neg	Neg	Pos	No tissue comments.
Nerve, Peripheral	HT 3709-2	2,4	Neg	Neg	Neg	Neg	Neg	Pos	No tissue comments.
Nerve, Peripheral	HT 3708-2	2,4	Neg	Neg	Neg	Neg	Neg	Pos	No tissue comments.
Ovary	HT 3775-1	2,4	Neg	Neg	Neg	Neg	Neg	Pos	No tissue comments.
Ovary	HT 3776-1	2,4	Neg	Neg	Neg	Neg	Neg	Pos	No tissue comments.
Ovary	HT 3777-1	2,4	Neg	Neg	Neg	Neg	Neg	Pos	Endogenous pigment (hemosiderin).
Pancreas	HT 3606-2	2,4	Neg	Neg	Neg	Neg	Neg	Pos	No tissue comments.
Pancreas	HT 3781-1	2,4,6	Neg	Neg	Neg	Neg	Neg	Pos	There was no staining for B2 microglobulin in Run 4; therefore, staining was repeated in Run 6 and evaluation was based upon Run 6.
Pancreas	HT 3703-1	2,4	Neg	Neg	Neg	Neg	Neg	Pos	No tissue comments.
Placenta	HT 2914-1	2,4	Neg	Neg	Neg	Neg	Neg	Pos	No tissue comments.
Placenta	HT 2979-1	2,4	Neg	Neg	Neg	Neg	Neg	Pos	No tissue comments.
Placenta	HT 2977-1	2,4	Neg	Neg	Neg	Neg	Neg	Pos	No tissue comments.
Prostate	HT 578-4	2,4	Neg	Neg	Neg	Neg	Neg	Pos	No tissue comments.
Prostate	HT 3727-1	2,4	Neg	Neg	Neg	Neg	Neg	Pos	No tissue comments.
Prostate	HT 3387-1	2,4	Neg	Neg	Neg	Neg	Neg	Pos	No tissue comments.
Pituitary	HT 3718-1	2,4	Neg	Neg	Neg	Neg	Neg	Pos	Adenohypophysis, neurohypophysis, and Rathke’s cleft cysts. Nonspecific staining of extracellular material in Rathke’s cleft cysts in multiple slides; did not preclude interpretation.
Pituitary	HT 3715-1	2,4	Neg	Neg	Neg	Neg	Neg	Pos	Adenohypophysis.
Pituitary	HT 3706-1	2,4	Neg	Neg	Neg	Neg	Neg	Pos	Adenohypophysis and neurohypophysis.
Parathyroid	HT 3844-1	2,4	Neg	Neg	Neg	Neg	Neg	Pos	No tissue comments.
Parathyroid	HT 3613-1	2,4	Neg	Neg	Neg	Neg	Neg	Pos	No tissue comments.
Parathyroid	HT 3644-2	2,4	Neg	Neg	Neg	Neg	Neg	Pos	No tissue comments.
Salivary Gland	HT 3731-1	3,4	Neg	Neg	Neg	Neg	Neg	Pos	In slides 1, 2, and 3, there was nonspecific staining of the cytoplasmic granules in rare epithelial cells that did not preclude interpretation.
Salivary Gland	HT 3854-1	3,4	Neg	Neg	Neg	Neg	Neg	Pos	In slides 1 and 2, there was staining of the
									cytoplasmic granules in rare epithelial cells that was similar to staining observed in slide 3 of HT 3731-1 salivary gland and therefore judged to be nonspecific and did not preclude interpretation. Exogenous pigment (ink).
Salivary Gland	HT 3730-1	3,4	Neg	Neg	Neg	Neg	Neg	Pos	No tissue comments.
Skin Epithelial cells, epidermis (cytoplasm)	HT 3736-1	3,4	M	1-2+ (rare)	M	Neg	M	Pos	Endogenous pigment (melanin). Epidermis not present on all slides; recorded as missing (M). Positive staining confined to the uppermost
									layer (stratum corneum). Endogenous pigment (melanin).
Skin Epithelial cells, epidermis (cytoplasm)	HT 3084-1	3,4	1-2+	1+	Neg	Neg	Neg	Pos	Positive staining confined to the uppermost layer (stratum corneum). Judged against background staining.
			(rare)	(rare)
Skin Epithelial cells, epidermis (cytoplasm)	HT 3735-1	3,4	1-2+	1+	Neg	Neg	Neg	Pos	Positive staining confined to the uppermost layer (stratum corneum). Judged against background staining.
			(rare)	(rare)
Small intestine	HT 2658-1	3,4	Neg	Neg	Neg	Neg	Neg	Pos	Residual endogenous peroxidase (rare resident
									leukocytes).
Small intestine	HT 3357-2	3,4	Neg	Neg	Neg	Neg	Neg	Pos	Residual endogenous peroxidase (rare resident
									leukocytes). In all slides, there was background staining of cytoplasmic granules in rare mucosal epithelial cells that did not preclude interpretation.
Small intestine	HT 468-2	3,4	Neg	Neg	Neg	Neg	Neg	Pos	Residual endogenous peroxidase (rare resident
									leukocytes).
Spleen	HT 2427-5	3,4	Neg	Neg	Neg	Neg	Neg	Pos	Residual endogenous peroxidase (rare resident
									leukocytes).
Spleen	HT 2428-6	3,4	Neg	Neg	Neg	Neg	Neg	Pos	Residual endogenous peroxidase (rare resident
									leukocytes).
Spleen	HT 1910-14	3,4	Neg	Neg	Neg	Neg	Neg	Pos	Residual endogenous peroxidase (rare resident
									leukocytes).
Spinal Cord	HT 3745-1	3,4	Neg	Neg	Neg	Neg	Neg	Pos	Endogenous melanin pigment.
Spinal Cord	HT 3747-1	3,4	Neg	Neg	Neg	Neg	Neg	Pos	Endogenous pigment (lipofuscin).
Spinal Cord	HT 3750-2	3,4	Neg	Neg	Neg	Neg	Neg	Pos	No tissue comments.
Stomach	HT 1906-12	3,4	Neg	Neg	Neg	Neg	Neg	Pos	Residual endogenous peroxidase (rare resident
									leukocytes). Endogneous heme pigment.
Stomach	HT 3464-1	3,4	Neg	Neg	Neg	Neg	Neg	Pos	Residual endogenous peroxidase (rare resident
Stomach	HT 2850-1	3,4	Neg	Neg	Neg	Neg	Neg	Pos	Residual endogenous peroxidase (rare resident leukocytes).
Testis	HT 3797-1	3,4	Neg	Neg	Neg	Neg	Neg	Pos	No tissue comments.
Testis	HT 3798-1	3,4	Neg	Neg	Neg	Neg	Neg	Pos	No tissue comments.
Testis	HT 3795-1	3,4	Neg	Neg	Neg	Neg	Neg	Pos	Endogenous pigment (lipofuscin).
Thyroid	HT 680-14	3,4	Neg	Neg	Neg	Neg	Neg	Pos	No tissue comments.
Thyroid	HT 1864-1	3,4	Neg	Neg	Neg	Neg	Neg	Pos	No tissue comments.
Thyroid	HT 2297-1	3,4	Neg	Neg	Neg	Neg	Neg	Pos	No tissue comments.
Thymus	HT 1397-3	3,4	Neg	Neg	Neg	Neg	Neg	Pos	Residual endogenous peroxidase (rare resident leukocytes). There was background staining of Hassall’s corpuscles that did not preclude interpretation.
Thymus	HT 3801-1	3,4	Neg	Neg	Neg	Neg	Neg	Pos	Residual endogenous peroxidase (rare resident
									leukocytes). There was background staining of Hassall’s corpuscles that did not preclude interpretation.
Thymus	HT 1495-1	3,4	M	M	M	M	M	M	Thymus not present on slides; recorded as
									missing (M).
Tonsil	HT 3784-1	3,4	Neg	Neg	Neg	Neg	Neg	Pos	Residual endogenous peroxidase (rare resident
									leukocytes).
Tonsil	HT 3830-1	3,4	Neg	Neg	Neg	Neg	Neg	Pos	Residual endogenous peroxidase (rare resident
									leukocytes).
Tonsil	HT 3103-1	3,4	Neg	Neg	Neg	Neg	Neg	Pos	Residual endogenous peroxidase (rare resident
									leukocytes).
Ureter	HT 1864-1	3,4	Neg	Neg	Neg	Neg	Neg	Pos	Residual endogenous peroxidase (rare mast
									cells)..
Ureter	HT 3622-2	3,4	Neg	Neg	Neg	Neg	Neg	Pos	No tissue comments.
Ureter	HT 3902-1	3,4	Neg	Neg	Neg	Neg	Neg	Pos	No tissue comments.
Uterus (endometrium)	HT 3637-2	3,4	Neg	Neg	Neg	Neg	Neg	Pos	No tissue comments.
Uterus (endometrium)	HT 3633-1	3,4	1-2+	1-2+	Neg	Neg	Neg	Pos	No tissue comments.
Epithelial cells, endometrial glands (cytoplasmic granules)
			(rare to occas)	(rare)
Uterus (endometrium)	HT 3648-1	3,4	Neg	Neg	Neg	Neg	Neg	Pos	No tissue comments.
