# Supplementary material for: Investigation of monoclonal antibody CSX-1004 for fentanyl overdose
Source: Nat Commun. 2023 Dec 5;14:7700. doi: 10.1038/s41467-023-43126-0 (PMC10698161; doi:10.1038/s41467-023-43126-0)
Supplement: Supplementary file 6 — Source Data [file 41467_2023_43126_MOESM6_ESM.xlsx]

## Sheet: Fig 1
	Opioid Name​	kon (M-1 s-1)	koff (s-1)	KD (M)	Fold- Selectivity
	Carfentanil​	3390000	0.000243	7.18e-11	1
	Acrylfentanyl​	3430000	0.000306	8.89e-11	1.2
	Methoxyacetylfentanyl​	13700000	0.00158	1.36e-10	1.9
	Butyrylfentanyl​	14700000	0.0021	1.43e-10	2
	p-Tolylfentanyl​	10000000	0.00173	1.73e-10	2.4
	Cyclopropylfentanyl​	3610000	0.000657	1.82e-10	2.5
	Acetylfentanyl​	11000000	0.00213	1.94e-10	2.7
	4-Fluoroisobutylfentanyl	3410000	0.000689	2.02e-10	2.8
	Fentanyl​	9460000	0.00207	2.19e-10	3.1
	4-Fluorofentanyl​	3690000	0.0011	2.98e-10	4.2
	Furanylfentanyl​	790000	0.000408	5.17e-10	7.2
	α-Methylfentanyl​	6500000	0.00479	7.37e-10	10.3
	Sufentanil	2690000	0.0101	3.77e-09	52.5
	3-Methylfentanyl​	14100000	0.0972	6.92e-09	96.4
	Remifentanil	ND	ND	ND	>1000
	Alfentanil	ND	ND	ND	>10000
	Acrylfentanyl
	Methoxyacetylfentanyl
	Cyclopropylfentanyl
	4-Fluoroisobutylfentanyl
	4-Fluorofentanyl
	Furanylfentanyl
	Sufentanil
	Raw Data for Cross-Reactivity Experiment
		Repeats
		1	2	3
	Sample Name	Response (RU)	Response (RU)	Response (RU)
	30 µM Naloxone	83.33	69.07	67.73
	30 µM Naltrexone	71.11	66.89	52.76
	21 µM Buprenorphine	65.91	62.88	60.49
	24 µM Norbuprenorphine	64.04	53.15	57.97
	20 µM Oxycodone	60.09	59.65	54.98
	20 µM Hydrocodone	60.4	57.84	54.87
	20 µM Alfentanil	60.08	57.15	54.95
	2 µM Remifentanil	38.67	38.67	38.82
	2 µM 6-Acetylmorphine	64.52	61.08	59.22
	15.6 nM Fentanyl	4.25	3.25	3.58
	15.6 nM Carfentanil	0.46	-7.93	-3.16
	No Compound Control	81.4	75.18	74.33
	No Compound Control	141.98	135.41	132.47
	10 µM Oxymorphone	132.73	133.43	130.44
	10 µM Hydromorphone	129.57	130.31	129.18
	10 µM Methadone	129.77	129.64	127.04
	10 µM Morphine	128.98	129.47	126.22
	10 µM U-47700	127.69	128.17	125.52
	10 µM Codeine	129.19	127.72	126.75
	10 µM Enkephalin	128.82	128.06	110.9
	10 µM β-Endorphin	136.63	134.21	136.11
	10 µM Dynorphin A	253.61	211.28	187.91
	10 nM Fentanyl	-11.41	-1.54	-2.32

## Sheet: Fig 2
Fig 2a Raw Hot Plate (s)
Time (min)	PBS						CSX-1004
0	11	5	11.7	8.2	5.5		10.5	7.9	20	10.2	10.5	10.5
15	28.1	28.3	35	35	35		13.7	35	35	32.9	23.4	35
35	18.9	15	29.8	26.6	34.2		8.3	6.8	23.7	10.7	12.9	12.4
95	18.4	7.7	28.6	35	15		11.7	7.6	22.1	13.9	17.7	15.4
117	17.9	8.6	33.3	32.5	13.9		11.7	11	17.7	11.5	16.5	20.2
Fig 2a Normalized
Time (min)	PBS						CSX-1004
0	0	0	0	0	0		8.2397	3.90071	13.2948	0	0	0
15	71.25	77.6667	100	100	100		20.2247	100	100	91.5323	52.6531	100
35	32.9167	33.3333	77.6824	68.6567	97.2881		0	0	34.6821	2.01613	9.79592	7.7551
95	30.8333	9	72.5322	100	32.2034		12.7341	2.83688	25.4335	14.9194	29.3878	20
117	28.75	12	92.7039	90.6716	28.4746		12.7341	14.8936	0	5.24194	24.4898	39.5918
Bonferroni's multiple comparisons test
PBS - CSX-1004	Significance Level	P Value
0	ns	>0.9999
15	ns	>0.9999
35	**	0.0019
95	ns	0.1385
117	ns	0.082
Fig 2b Raw Tail Flick (s)
Time (min)	PBS						CSX-1004
0	3.21	3.68	3.61	3.58	3.2		3.31	3.08	3.01	3.48	3.51	3.59
15	10	10	10	10	10		7.63	10	10	10	10	10
35	10	8.93	10	9.28	8.19		3.87	3.22	6.78	4.77	5.59	3.39
95	4.27	4.06	6.75	8.73	4.02		3.65	3.72	6.28	2.57	4.53	4.21
117	4.1	3.99	7.66	7.79	4		2.76	2.87	3.73	3.95	3.44	2.49
Fig 2b Normalized
Time (min)	PBS						CSX-1004
0	0	0	0	0	0		7.59669	2.9453	0	12.2476	1.06707	14.6471
15	100	100	100	100	100		67.2652	100	100	100	100	100
35	100	83.0696	100	88.785	73.3824		15.3315	4.90884	53.9342	29.6097	32.7744	11.984
95	15.6112	6.01266	49.1393	80.2181	12.0588		12.2928	11.9215	46.7811	0	16.6159	22.9028
117	13.1075	4.90506	63.3803	65.5763	11.7647		0	0	10.3004	18.5734	0	0
Bonferroni's multiple comparisons test
PBS - CSX-1004	Significance Level	P Value
0	ns	>0.9999
15	ns	>0.9999
35	****	<0.0001
95	ns	0.8175
117	ns	0.0501
Fig 2c Respiration (% of Baseline)
Time	Carfentanil												Carfentanil + CSX-1004												Carfentanil + Naloxone
0	100	100	100	100	100	100	100	100	100	100	100	100	100	100	100	100	100	100	100	100	100	100	100	100	100	100	100	100	100	100	100	100	100	100	100	100
5	11.6054	7.24346	13.3462	20.5937	6.40777	7.10059	8.29268	8.3871	14.1361	9.10931	15.1713	13.5889	5.26316	19.4805	12.3596	17.7778	12.1277	18.9944	15.6673	13.5193	5.92885	16.2921	20.4934	15.5922	10.1313	8.88889	9.23077	10.4132	11.8557	9.66011	17.4636	7.14286	14.6512	12.4183	7.44275	12.6838
10	9.28433	10.8652	7.54352	20.0371	6.40777	5.32544	5.85366	9.03226	8.37696	7.28745	6.36215	13.0662	4.09357	18.8312	8.98876	10	7.65958	11.7318	4.64217	16.0944	2.96443	12.9214	5.12334	4.7976	4.50281	6.66667	5.76923	6.44628	4.12371	9.12344	23.7006	6.63265	6.97674	5.88235	8.01527	6.61765
15	15.087	12.6761	11.0252	22.82	9.90291	14.7929	11.7073	8.3871	11.5183	14.5749	13.2137	13.0662	7.60234	26.6234	15.1685	15.5556	22.3404	17.3184	22.6306	23.176	19.5652	21.9101	6.83112	13.1934	10.1313	7.22222	4.61538	15.3719	5.6701	12.8801	28.6902	9.69388	13.2558	14.3791	10.8779	11.0294
20	18.5687	9.05433	13.3462	28.3859	8.73786	8.28402	5.85366	12.2581	7.8534	17.6113	15.1713	9.40766	15.7895	18.1818	19.1011	21.1111	17.8723	29.0503	38.8781	23.8197	10.6719	25.2809	24.4782	21.5892	34.8968	14.4444	34.0385	29.7521	49.4845	25.2236	36.1746	32.1429	35.5814	44.4444	20.6107	20.4044
25	17.9884	10.8652	11.0252	23.9332	10.4854	10.0592	4.39024	9.03226	7.8534	9.10931	13.7031	9.40766	9.94152	20.7792	37.0787	24.4444	21.7021	35.1955	41.7795	22.5322	18.3794	23.5955	33.5863	23.988	43.9024	27.7778	39.8077	47.1074	62.3711	34.8837	48.6487	33.6735	60	45.098	26.9084	45.2206
30	28.4333	8.4507	11.6054	22.82	9.90291	10.6509	3.90244	9.03226	8.90052	12.753	18.1077	18.2927	16.9591	25.3247	47.7528	32.2222	22.3404	34.6369	32.4952	22.5322	10.6719	19.6629	40.4175	10.7946	34.8968	33.8889	37.5	49.0909	53.0928	38.6404	46.7775	37.7551	48.8372	35.2941	29.1985	41.3603
35	29.0135	8.4507	9.8646	22.2634	7.57282	5.91716	3.41463	7.74193	7.32984	7.89474	10.2773	10.453	5.26316	25.974	53.9326	33.8889	23.617	38.5475	23.7911	20.6009	10.6719	17.4157	42.6945	10.1949	31.5197	35	36.9231	45.124	36.5979	27.907	47.4012	44.898	42.5581	32.0261	32.0611	43.0147
40	24.3714	7.24346	11.6054	20.5937	6.99029	4.73373	2.92683	7.74193	6.80628	10.3239	7.83034	8.88502	9.35673	30.5195	61.236	27.7778	22.3404	49.7207	17.9884	24.4635	14.8221	15.1685	46.6793	10.1949	29.2683	35	35.7692	46.1157	42.7835	23.0769	47.4012	38.7755	44.6512	26.1438	32.6336	39.1544
45	29.0135	7.84708	9.8646	18.3673	6.99029	3.5503	2.43902	8.3871	12.0419	11.5385	7.83034	6.79443	10.5263	33.7662	61.7978	38.8889	22.3404	61.4525	16.8279	35.4077	20.751	16.8539	49.5256	11.3943	30.9568	38.3333	36.9231	45.6198	44.8454	19.8569	48.0249	42.3469	48.1395	25.4902	34.3511	38.0515
50	20.3095	7.24346	9.8646	17.8108	7.57282	8.28402	2.43902	7.09677	13.6126	10.9312	5.87276	5.74913	10.5263	35.0649	58.9888	37.7778	24.2553	67.5978	19.1489	42.4893	25.4941	13.4832	51.8027	23.3883	33.7711	43.8889	34.6154	53.0579	44.3299	19.8569	49.2724	42.8571	49.5349	26.1438	45.8015	35.8456
55	15.6673	3.01811	9.28433	22.2634	8.15534	5.32544	2.92683	6.45161	6.80628	13.9676	5.87276	3.13589	12.2807	40.9091	58.427	42.2222	26.1702	74.8603	22.0503	50.2146	24.9012	19.1011	54.649	43.1784	34.334	43.8889	36.3462	49.0909	55.1546	19.3202	49.8961	40.8163	48.8372	25.4902	44.6565	41.9118
60	11.6054	3.01811	9.28433	18.9239	8.15534	5.32544	2.92683	7.74193	18.8482	16.3968	6.36215	6.27178	15.2047	47.4026	59.5506	45.5556	30	75.419	25.5319	59.2275	27.8656	27.5281	56.926	58.7706	30.394	41.6667	37.5	52.0661	44.3299	23.6136	51.1435	39.2857	48.8372	24.183	37.2137	46.3235
65	11.0252	2.41449	9.28433	15.0278	7.57282	4.14201	2.43902	8.3871	26.178	20.0405	6.85155	7.31707	17.5439	53.8961	60.6742	57.2222	31.2766	68.1564	29.0135	69.5279	44.4664	37.0787	55.7875	68.3658	32.6454	41.6667	37.5	63.9669	47.4227	20.9302	48.6487	42.8571	66.2791	26.7974	51.5267	39.7059
70	10.4449	2.41449	9.8646	15.5844	7.57282	3.5503	2.92683	10.3226	21.9895	16.3968	6.85155	5.74913	24.5614	65.5844	60.1124	60	33.8298	69.2737	31.9149	70.8154	48.6166	43.2584	54.649	70.1649	34.334	42.2222	42.1154	62.4793	62.8866	24.6869	49.2724	52.0408	46.7442	29.4118	45.229	41.3603
75	7.54352	4.82897	9.8646	16.6976	8.15534	3.5503	5.85366	9.67742	31.9372	18.8259	6.85155	4.70383	21.0526	67.5325	61.7978	59.4444	31.9149	73.743	41.7795	65.6652	49.8024	49.4382	53.5104	71.3643	35.4597	51.1111	36.3462	47.6033	53.6082	31.6637	51.1435	33.6735	46.7442	33.3333	41.7939	46.3235
80	6.96325	4.22535	9.28433	16.141	8.73786	3.5503	4.39024	11.6129	36.6492	21.8623	7.83034	5.74913	28.0702	64.2857	66.2921	57.2222	37.6596	73.1844	53.9652	69.5279	56.3241	53.9326	52.9412	68.3658	36.0225	40.5556	40.3846	49.5868	41.2371	35.4204	62.9938	36.7347	45.3488	39.2157	45.229	40.2574
85	10.4449	2.41449	12.766	16.141	7.57282	3.5503	3.41463	8.3871	38.2199	28.5425	9.29853	10.9756	50.8772	62.987	73.5955	56.6667	39.5745	72.6257	64.9903	70.1717	60.4743	56.1798	50.6641	68.3658	42.2139	44.4444	37.5	59.5041	43.299	40.2505	64.8649	37.7551	46.7442	39.2157	44.084	41.3603
90	9.28433	2.41449	16.2476	17.2542	7.57282	2.95858	3.41463	7.09677	40.3141	27.3279	12.2349	9.40766	67.8363	66.2338	72.4719	57.2222	57.4468	78.2123	71.3733	76.6094	61.6601	57.3034	62.0493	66.5667	34.8968	45	37.5	49.0909	44.8454	34.8837	52.3909	40.8163	47.4419	40.5229	49.8092	39.1544
95	9.28433	8.4507	13.9265	22.82	8.15534	3.5503	3.41463	9.03226	44.5026	27.9352	12.7243	9.93031	74.269	55.8441	75.8427	55	59.3617	78.7709	73.1141	70.1717	61.0672	61.236	72.8653	66.5667	37.1482	60.5556	42.1154	52.0661	42.268	34.8837	62.9938	40.3061	46.7442	39.8693	40.6489	42.4632
100	9.8646	9.65795	13.9265	23.3766	8.73786	2.95858	3.90244	13.5484	47.1204	24.8988	17.1289	7.83972	77.7778	68.1818	73.0337	54.4444	48.5106	67.0391	74.2747	72.7468	61.0672	54.4944	67.7419	62.9685	38.8368	50	43.8462	56.5289	43.8144	33.8104	61.1227	38.2653	46.0465	40.5229	42.9389	38.0515
105	10.4449	12.0724	18.5687	27.8293	9.32039	2.95858	3.90244	15.4839	47.644	34.6154	23.0016	7.31707	73.6842	50	55.618	56.6667	51.7021	87.1508	71.9536	77.897	60.4743	58.427	58.6338	54.5727	46.7167	43.3333	36.9231	50.0827	45.3608	29.517	48.0249	41.3265	51.6279	43.1373	47.5191	39.7059
110	10.4449	10.2616	19.1489	25.0464	9.32039	3.5503	3.90244	9.67742	51.3089	29.1498	24.9592	7.83972	70.1754	55.1948	69.1011	53.3333	56.8085	65.3631	76.5957	65.6652	59.8814	53.3708	62.6186	68.3658	42.2139	50.5556	40.3846	52.0661	49.4845	30.0537	52.3909	42.3469	46.7442	38.5621	47.5191	40.8088
115	6.38298	12.0724	26.1122	31.7254	9.32039	3.5503	4.39024	11.6129	52.8796	43.1174	19.5759	5.74913	69.5906	71.4286	77.5281	57.7778	70.2128	79.3296	68.472	68.8841	56.917	58.9888	56.3567	59.3703	43.9024	61.6667	43.2692	50.0827	43.8144	31.127	44.9064	37.2449	50.9302	45.098	46.374	50.7353
120	11.0252	9.65795	22.0503	37.8479	9.90291	3.5503	4.87805	9.67742	52.8796	40.081	31.3214	4.18119	70.1754	69.4805	64.6067	67.2222	69.5745	81.0056	69.0522	77.2532	65.2174	65.7303	66.0342	64.1679	40.5253	53.8889	43.8462	50.5785	41.7526	33.8104	56.7568	53.0612	50.9302	45.098	43.5115	44.1176
Fig 2c Raw Minute volume (ml/min)
Time	Carfentanil												Carfentanil + CSX-1004												Carfentanil + Naloxone
-15	182	182	194	181	186	179	214	156	188	174	222	192	168	171	194	193	167	179	182	171	183	185	203	166	178	181	180	202	198	203	171	212	151	172	170	193
-10	161	163	166	170	168	172	206	156	195	162	198	196	173	158	171	171	159	172	179	142	163	171	156	171	178	180	179	202	184	183	160	182	128	161	177	185
-5	174	152	157	188	161	156	195	153	190	158	193	186	172	133	169	176	144	186	156	153	160	178	168	163	177	179	161	201	200	173	150	194	151	126	177	166
0	154	151	155	185	155	169	202	160	136	179	194	193	169	122	191	146	125	154	154	132	180	170	124	167	165	181	166	195	184	190	144	181	113	170	143	178
5	20	12	23	37	11	12	17	13	27	15	31	26	9	30	22	32	19	34	27	21	10	29	36	26	18	16	16	21	23	18	28	14	21	19	13	23
10	16	18	13	36	11	9	12	14	16	12	13	25	7	29	16	18	12	21	8	25	5	23	9	8	8	12	10	13	8	17	38	13	10	9	14	12
15	26	21	19	41	17	25	24	13	22	24	27	25	13	41	27	28	35	31	39	36	33	39	12	22	18	13	8	31	11	24	46	19	19	22	19	20
20	32	15	23	51	15	14	12	19	15	29	31	18	27	28	34	38	28	52	67	37	18	45	43	36	62	26	59	60	96	47	58	63	51	68	36	37
25	31	18	19	43	18	17	9	14	15	15	28	18	17	32	66	44	34	63	72	35	31	42	59	40	78	50	69	95	121	65	78	66	86	69	47	82
30	49	14	20	41	17	18	8	14	17	21	37	35	29	39	85	58	35	62	56	35	18	35	71	18	62	61	65	99	103	72	75	74	70	54	51	75
35	50	14	17	40	13	10	7	12	14	13	21	20	9	40	96	61	37	69	41	32	18	31	75	17	56	63	64	91	71	52	76	88	61	49	56	78
40	42	12	20	37	12	8	6	12	13	17	16	17	16	47	109	50	35	89	31	38	25	27	82	17	52	63	62	93	83	43	76	76	64	40	57	71
45	50	13	17	33	12	6	5	13	23	19	16	13	18	52	110	70	35	110	29	55	35	30	87	19	55	69	64	92	87	37	77	83	69	39	60	69
50	35	12	17	32	13	14	5	11	26	18	12	11	18	54	105	68	38	121	33	66	43	24	91	39	60	79	60	107	86	37	79	84	71	40	80	65
55	27	5	16	40	14	9	6	10	13	23	12	6	21	63	104	76	41	134	38	78	42	34	96	72	61	79	63	99	107	36	80	80	70	39	78	76
60	20	5	16	34	14	9	6	12	36	27	13	12	26	73	106	82	47	135	44	92	47	49	100	98	54	75	65	105	86	44	82	77	70	37	65	84
65	19	4	16	27	13	7	5	13	50	33	14	14	30	83	108	103	49	122	50	108	75	66	98	114	58	75	65	129	92	39	78	84	95	41	90	72
70	18	4	17	28	13	6	6	16	42	27	14	11	42	101	107	108	53	124	55	110	82	77	96	117	61	76	73	126	122	46	79	102	67	45	79	75
75	13	8	17	30	14	6	12	15	61	31	14	9	36	104	110	107	50	132	72	102	84	88	94	119	63	92	63	96	104	59	82	66	67	51	73	84
80	12	7	16	29	15	6	9	18	70	36	16	11	48	99	118	103	59	131	93	108	95	96	93	114	64	73	70	100	80	66	101	72	65	60	79	73
85	18	4	22	29	13	6	7	13	73	47	19	21	87	97	131	102	62	130	112	109	102	100	89	114	75	80	65	120	84	75	104	74	67	60	77	75
90	16	4	28	31	13	5	7	11	77	45	25	18	116	102	129	103	90	140	123	119	104	102	109	111	62	81	65	99	87	65	84	80	68	62	87	71
95	16	14	24	41	14	6	7	14	85	46	26	19	127	86	135	99	93	141	126	109	103	109	128	111	66	109	73	105	82	65	101	79	67	61	71	77
100	17	16	24	42	15	5	8	21	90	41	35	15	133	105	130	98	76	120	128	113	103	97	119	105	69	90	76	114	85	63	98	75	66	62	75	69
105	18	20	32	50	16	5	8	24	91	57	47	14	126	77	99	102	81	156	124	121	102	104	103	91	83	78	64	101	88	55	77	81	74	66	83	72
110	18	17	33	45	16	6	8	15	98	48	51	15	120	85	123	96	89	117	132	102	101	95	110	114	75	91	70	105	96	56	84	83	67	59	83	74
115	11	20	45	57	16	6	9	18	101	71	40	11	119	110	138	104	110	142	118	107	96	105	99	99	78	111	75	101	85	58	72	73	73	69	81	92
120	19	16	38	68	17	6	10	15	101	66	64	8	120	107	115	121	109	145	119	120	110	117	116	107	72	97	76	102	81	63	91	104	73	69	76	80
Tukey's multiple comparisons test	Significance Level	Adjusted P Value
0
Carfentanil vs. Carfentanil + CSX-1004	ns	>0.9999
Carfentanil vs. Carfentanil + Naloxone	ns	>0.9999
Carfentanil + CSX-1004 vs. Carfentanil + Naloxone	ns	>0.9999
5
Carfentanil vs. Carfentanil + CSX-1004	ns	0.7147
Carfentanil vs. Carfentanil + Naloxone	ns	0.998
Carfentanil + CSX-1004 vs. Carfentanil + Naloxone	ns	0.677
10
Carfentanil vs. Carfentanil + CSX-1004	ns	0.9994
Carfentanil vs. Carfentanil + Naloxone	ns	0.9504
Carfentanil + CSX-1004 vs. Carfentanil + Naloxone	ns	0.9602
15
Carfentanil vs. Carfentanil + CSX-1004	ns	0.5281
Carfentanil vs. Carfentanil + Naloxone	ns	0.9506
Carfentanil + CSX-1004 vs. Carfentanil + Naloxone	ns	0.3513
20
Carfentanil vs. Carfentanil + CSX-1004	ns	0.0626
Carfentanil vs. Carfentanil + Naloxone	****	<0.0001
Carfentanil + CSX-1004 vs. Carfentanil + Naloxone	ns	0.0623
25
Carfentanil vs. Carfentanil + CSX-1004	**	0.0012
Carfentanil vs. Carfentanil + Naloxone	****	<0.0001
Carfentanil + CSX-1004 vs. Carfentanil + Naloxone	***	0.0001
30
Carfentanil vs. Carfentanil + CSX-1004	**	0.0056
Carfentanil vs. Carfentanil + Naloxone	****	<0.0001
Carfentanil + CSX-1004 vs. Carfentanil + Naloxone	**	0.0017
35
Carfentanil vs. Carfentanil + CSX-1004	**	0.0011
Carfentanil vs. Carfentanil + Naloxone	****	<0.0001
Carfentanil + CSX-1004 vs. Carfentanil + Naloxone	**	0.0076
40
Carfentanil vs. Carfentanil + CSX-1004	****	<0.0001
Carfentanil vs. Carfentanil + Naloxone	****	<0.0001
Carfentanil + CSX-1004 vs. Carfentanil + Naloxone	ns	0.065
45
Carfentanil vs. Carfentanil + CSX-1004	****	<0.0001
Carfentanil vs. Carfentanil + Naloxone	****	<0.0001
Carfentanil + CSX-1004 vs. Carfentanil + Naloxone	ns	0.2968
50
Carfentanil vs. Carfentanil + CSX-1004	****	<0.0001
Carfentanil vs. Carfentanil + Naloxone	****	<0.0001
Carfentanil + CSX-1004 vs. Carfentanil + Naloxone	ns	0.3421
55
Carfentanil vs. Carfentanil + CSX-1004	****	<0.0001
Carfentanil vs. Carfentanil + Naloxone	****	<0.0001
Carfentanil + CSX-1004 vs. Carfentanil + Naloxone	ns	0.9068
60
Carfentanil vs. Carfentanil + CSX-1004	****	<0.0001
Carfentanil vs. Carfentanil + Naloxone	****	<0.0001
Carfentanil + CSX-1004 vs. Carfentanil + Naloxone	ns	0.5372
65
Carfentanil vs. Carfentanil + CSX-1004	****	<0.0001
Carfentanil vs. Carfentanil + Naloxone	****	<0.0001
Carfentanil + CSX-1004 vs. Carfentanil + Naloxone	ns	0.3002
70
Carfentanil vs. Carfentanil + CSX-1004	****	<0.0001
Carfentanil vs. Carfentanil + Naloxone	****	<0.0001
Carfentanil + CSX-1004 vs. Carfentanil + Naloxone	ns	0.1061
75
Carfentanil vs. Carfentanil + CSX-1004	****	<0.0001
Carfentanil vs. Carfentanil + Naloxone	****	<0.0001
Carfentanil + CSX-1004 vs. Carfentanil + Naloxone	*	0.0143
80
Carfentanil vs. Carfentanil + CSX-1004	****	<0.0001
Carfentanil vs. Carfentanil + Naloxone	****	<0.0001
Carfentanil + CSX-1004 vs. Carfentanil + Naloxone	**	0.0019
85
Carfentanil vs. Carfentanil + CSX-1004	****	<0.0001
Carfentanil vs. Carfentanil + Naloxone	****	<0.0001
Carfentanil + CSX-1004 vs. Carfentanil + Naloxone	***	0.0005
90
Carfentanil vs. Carfentanil + CSX-1004	****	<0.0001
Carfentanil vs. Carfentanil + Naloxone	****	<0.0001
Carfentanil + CSX-1004 vs. Carfentanil + Naloxone	****	<0.0001
95
Carfentanil vs. Carfentanil + CSX-1004	****	<0.0001
Carfentanil vs. Carfentanil + Naloxone	****	<0.0001
Carfentanil + CSX-1004 vs. Carfentanil + Naloxone	****	<0.0001
100
Carfentanil vs. Carfentanil + CSX-1004	****	<0.0001
Carfentanil vs. Carfentanil + Naloxone	****	<0.0001
Carfentanil + CSX-1004 vs. Carfentanil + Naloxone	****	<0.0001
105
Carfentanil vs. Carfentanil + CSX-1004	****	<0.0001
Carfentanil vs. Carfentanil + Naloxone	****	<0.0001
Carfentanil + CSX-1004 vs. Carfentanil + Naloxone	****	<0.0001
110
Carfentanil vs. Carfentanil + CSX-1004	****	<0.0001
Carfentanil vs. Carfentanil + Naloxone	****	<0.0001
Carfentanil + CSX-1004 vs. Carfentanil + Naloxone	****	<0.0001
115
Carfentanil vs. Carfentanil + CSX-1004	****	<0.0001
Carfentanil vs. Carfentanil + Naloxone	****	<0.0001
Carfentanil + CSX-1004 vs. Carfentanil + Naloxone	****	<0.0001
120
Carfentanil vs. Carfentanil + CSX-1004	****	<0.0001
Carfentanil vs. Carfentanil + Naloxone	****	<0.0001
Carfentanil + CSX-1004 vs. Carfentanil + Naloxone	****	<0.0001

## Sheet: Fig 3
Fig 3a [CSX-1004] (µg/mL) in rat
Time (h)	10 mg/kg Day 0						10 mg/kg Day 63						100 mg/kg Day 0						100 mg/kg Day 63						400 mg/kg Day 0						400 mg/kg Day 63
Sex	Female	Female	Female	Male	Male	Male	Female	Female	Female	Male	Male	Male	Female	Female	Female	Male	Male	Male	Female	Female	Female	Male	Male	Male	Female	Female	Female	Male	Male	Male	Female	Female	Female	Male	Male	Male
0.083	320	762	712	418	351	404	232	302	306	350	392	391	7025	10620	15880	2171	4084	6323	4647	6385	5174	7237	6087	3938	12944	17132	14998	9014	16190	10684	16276	12202	9757	14646	13785	15662
1	565	362	350	316	451	325	313	427	311	123	406	347	4386	6495	4722	5121	5217	5660	2871	4293	3515	3582	2526	4679	14818	10841	15367	13369	11488	8197	12150	11764	12803	11630	15568	14415
4	347	864	799	426	405	567	169	138	311	368	413	561	2526	2577	4232	4421	2847	2892	2857	3049	3030	2715	3019	3708	9352	10356	16140	5591	13043	8740	9644	14415	10722	7749	13399	8176
8	562	222	195	295	286	361	214	210	130	125	262	279	3338	3153	3697	2018	1979	4371	1673	2872	2627	2499	2094	3458	14720	11881	12862	5446	6696	5751	10852	9257	10570	9980	9065	9904
24	239	259	308	174	193	136	46.7	19.4	127	166	156	172	1257	1759	1460	957	1267	1180	1644	1902	1330	1558	915	1940	3057	3273	3455	3377	4159	3291	5830	6096	8093	5531	6956	6430
48	153	209	115	129	89.3	129	91.5	169	146	211	182	203	745	766	1175	971	1187	958	406	892	810	1550	1302	1823	6037	2019	6704	2194	4928	2922	4917	3487	4441	3724	5356	3552
96	90.9	205	275	141	101	123	3.54		194	120	172	182	1845	886	780	1015	1620	1063	1313	917	746	1079	312	989	7737	6865	4911	2239	3424	6833	2573	2733	2786	2414	2952	3880
144	125	96.6	125	80.7	178	81.9	90.1	98.3	151	171	153	118	1441	1975	1230	1247	1462	1058	11.8	1262	1208	1032	1100	941	5003	2865	5700	2027	4173	2051	3274	1913	2130	2449	2787	2834
240	51.7	123	185	59.9	42.8	68.2			121	149	163	212	3126	2773	1724	462	1125	1925		744	367	511	4.2	494	2925	3120	2962	3742	3767	2774	1289	2562	2737	1277	2046	1027
288	42.1	46.4	51.2	44.9	38.2	39.2	39.5	73.5	49.1	125	69.9	91.1	1086	639	565	655	484	784		375	395	661	582	679	3082	2749	2922	963	2739	2948	2095	2580	2093	1965	1692	1638
408	55.5	117	119	34.3	35.5	43.3			43	57.6	62.3	71.3	425	670	522	289	25	395	370	654	225	340		297	2530	1490	2761	452	1161	1489	1017	1330	1454	505	1644	1149
504	41.2	47.8	75.3	48.9	39.7	41.7	18.3	32.1	27.8	53.4	42.1	59.4	7.53	352	391	49.7	375	316		266	256	484	610	558	622	791	1222	421	866	917	1092	972	796	1205	1112	1427
Fig 3b [CSX-1004] (µg/mL) in NHP
Time (h)	40 mg/kg day 0				10 mg/kg day 0
NHP name	8	151	432	4f	5f	415	419	3f
Sex	Male	Male	Male	Female	Female	Male	Male	Female
0.083328	990.335	713.829	1184.95	647.648	83.1361	361.634	379.404	442.724
3	682.988		1020.47	494.939	119.627	613.423	438.575	503.72
6	1056.24	1055.83	1846.46	299.718	105.888	1049.79	657.897	239.398
24	771.444	380.512	364.474	169.004	100.825	157.714	47.5849	257.742
48	532.848	230.181	481.195	126.367	58.4765	149.453	99.6672	139.596
96	371.928	104.318	223.559	107.583	72.8078	105.988		171.015
168	417.15	73.1608	221.559	116.159	60.8036		80.1958
336	367.77	87.0209	111.907	127.739	59.2871	57.6848	84.8804	103.793
504	195.094	113.753	38.825	54.8253	24.2812	31.201	57.2574	58.4119
672	232.741	77.2354	22.8148	12.4395	3.65554	26.4566	39.4654	16.9978
Time (h)	10 mg/kg day 63				40 mg/kg day 63
NHP name	4f	5f	8	432	3f	151	419
Sex	Female	Female	Male	Male	Female	Male	Male
0.083328	309.495	476.757	443.776	325.332	1081.24	1038.17	857.778
24	160.774	155.74	313.284	133.145
48	139.923	133.059	224.98	128.71	436.215	584.314	306.724
168	82.355	84.0709	155.363	59.6942	281.397	289.68	271.699
336	38.9179	69.387	114.809	34.979	166.703	243.735	180
504	23.8307	38.9231	85.4564	19.2914	84.9461	169.578	164.333
672	13.4439	30.5726	64.2895	11.0272	55.9843	89.9215	103.609

## Sheet: Fig 4
Fig 4 (% of Baseline)
Fentanyl (mg/kg)	Pre-Antibody Air								Pre-Antibody CO2
Subject	3f	4f	5f	415	8	151	419	432	3f	4f	5f	415	8	151	419	432
Sex	Female	Female	Female	Male	Male	Male	Male	Male	Female	Female	Female	Male	Male	Male	Male	Male
0.001	66.59	86.96	93.57	117.14	114.23	77.12	107.24	96.77	93.01	86.43	88.34	83.7	102.14	94.62	91.21	86.4
0.0032	66.36	85.86	72.57	85.66	92.88	73.3	112.62	85.25	68.92	78.83	80.25	78.47	94.37	75.04	73.22	74.42
0.01	57.01	62.29	51.26	76.88	122.62	67.16	89.12	46.99	37.94	51.66	55.19	50.88	84.84	45.6	48.9	51.65
0.018	59.46	45.36	42.92	67.55	80.48	47.19	83	45.66	39.62	38.42	43.65	39.69	51.04	34.11	33.37	32.91
10 mg/kg CSX-1004	Day 0 Post-Antibody Air				Day 0 Post-Antibody CO2				Day 2 Post-Antibody Air				Day 2 Post-Antibody CO2				Day 7 Post-Antibody Air				Day 7 Post-Antibody CO2				Day 14 Post-Antibody Air				Day 14 Post-Antibody CO2				Day 21 Post-Antibody Air				Day 21 Post-Antibody CO2				Day 28 Post-Antibody Air				Day 28 Post-Antibody CO2
Subject	419	5f	415	3f	419	5f	415	3f	419	5f	415	3f	419	5f	415	3f	419	5f			419	5f			419	5f	415	3f	419	5f	415	3f	419	5f	415	3f	419	5f	415	3f	419	5f	415	3f	419	5f	415	3f
0.001	100.1	122.49	118.41	108.36	101.05	101.09	88.14	93.62	90.85	95.09	103.14	114.72	103.23	88.07	93.03	95.78	103.01	95.03			114.23	98.14			92.16	77.68	106.51	103.03	88.04	100.26	91.47	97.12	111.64	91.36	108.92	142.94	93.67	96.01	98.69	92.29	122.26	96.59	88.07	99.23	94.75	85.43	99.66	87.47
0.0032	88.51	115.94	110.27	112.12	99.23	90.31	83.66	90	71.69	79.53	84.79	103.75	89.68	88.58	100.44	89.67	58.85	72.88			107.34	87.24			113.4	68.02	88.17	116.57	86.64	75.22	85.94	87.83	111.67	69.46	114.51	121.61	101.68	81.2	91.22	87.6	107.51	61.43	86.32	94.76	94.38	64.81	101.58	79.7
0.01	101.42	93.16	102.12	118.8	108.58	91.97	79.19	90.8	72.07	66.33	95.3	105.48	88.47	79.88	74.99	86.88	95.97	64.27			89.77	80.1			90.92	57.33	78.53	105.34	78.5	63.6	78.84	78.39	111.35	65.51	68.67	101.8	83.38	69.92	80.97	73.22	73.75	64.06	77.41	64.24	65.69	43.27	58.76	57.72
0.018	87.69	77.19	85.56	101.02	77.61	83.23	60.25	95.62	63.33	53.25	109.09	94.06	78.17	65.68	84.56	77.35	99.96	47.83			71.7	56.84			91.55	38.41	90.46	83.17	50.08	47.71	47.43	69.54	81.83	47.81	86.84	86.2	70.42	35.71	43.62	55.89	72.43	64.06	68.42	55.86	52.18	35.84	62.9	35.7
40 mg/kg CSX-1004	Day 0 Post-Antibody Air				Day 0 Post-Antibody CO2				Day 2 Post-Antibody Air				Day 2 Post-Antibody CO2				Day 7 Post-Antibody Air				Day 7 Post-Antibody CO2				Day 14 Post-Antibody Air				Day 14 Post-Antibody CO2				Day 21 Post-Antibody Air				Day 21 Post-Antibody CO2				Day 28 Post-Antibody Air				Day 28 Post-Antibody CO2
Subject	151	4f	8	432	151	4f	8	432	151	4f	8	432	151	4f	8	432	151	4f	8	432	151	4f	8	432	151	4f			151	4f			151	4f	8	432	151	4f	8	432	151	4f	8	432	151	4f	8	432
0.001	65.21	91.8	117.22	121.51	95.09	78.49	104.8	85.27	105.15	81.61	135.84	102.22	89.13	94.27	96.7	89.45	82.44	87.27	97.65	146.27	99.63	97.94	101.09	81.78	102	115.67			92.39	92.75			93.15	98.54	99.73	110.01	99.4	111.54	95.5	94.01	98.78	116.12	123.79	105.5	99.37	96.14	97.98	84.88
0.0032	73.35	82.11	112.76	103.67	82.7	94.39	115.57	104.79	96.16	69.92	95.91	96.82	97.59	87.97	88.18	111.35	82.38	85.5	93.03	119.65	93.12	93.07	84.08	98.17	101.6	106.16			82.01	91.08			72.32	60.8	78.96	91.59	76.19	75.01	100.87	87.07	64.65	76.89	99.25	101.07	89.16	99.79	78.63	83.71
0.01	59.88	84.34	101.34	94.06	82.8	85.36	102.37	90.8	88.08	75.49	129.85	96.72	91.87	80	95.14	93.68	68.38	77.9	81.14	105.86	93.82	92.87	89.26	91.83	71.02	103.34			68.46	101.83			38.82	90.43	102.36	88.38	77.31	71.76	99.63	77.22	58.29	71.43	78.94	84.48	82.57	50.8	77.98	81.34
0.018	70.89	74.02	111.28	90.69	78.1	86.34	113.42	66.15	79.66	62.29	89.7	86.97	87.75	83.85	85.92	78.78	61.5	70.49	79.02	115.8	85.7	88.51	92.07	79.46	50.42	72.24			44.06	84.13			40.03	63.37	78.01	89.73	38.53	61.65	89.97	78.17	50.74	62.5	122.6	113.63	57.81	39.46	59.72	69.98
Raw Minute Volume Data (mL/min)
Fentanyl (mg/kg; IM)	Air Pre Antibody								5% CO2 Pre Antibody
NHP Name	3f	4f	5f	415	8	151	419	432	3f	4f	5f	415	8	151	419	432
0 (Saline)	381	508	648	394	437	416	300	456	1137	1513	1287	1565	1685	1398	1337	1398
0.00032	283	475	537	475	592	375	302	428	1081	1601	1215	1365	1733	1344	1169	1190
0.001	254	442	606	461	499	320	322	441	1058	1308	1137	1310	1721	1323	1219	1208
0.0032	253	436	470	337	406	305	338	389	784	1193	1033	1228	1590	1049	979	1041
0.01	217	317	332	303	536	279	268	214	431	782	710	796	1429	638	653	722
0.018	227	231	278	266	352	196	249	208	451	581	562	621	860	477	446	460
10 mg/kg CSX-1004
Fentanyl (mg/kg)	Day 0 Post-Antibody Air				Day 0 Post-Antibody CO2				Day 2 Post-Antibody Air				Day 2 Post-Antibody CO2				Day 7 Post-Antibody Air				Day 7 Post-Antibody CO2
NHP name	419	5f	415	3f	419	5f	415	3f	419	5f	415	3f	419	5f	415	3f	419	5f			419	5f
Saline	352	520	323	413	1150	1263	1593	1254	379	616	328	362	1141	1265	1435	1180	357	561			1138	1217
0.001	352	637	383	447	1162	1277	1404	1174	344	586	339	415	1178	1114	1335	1130	368	533			1300	1194
0.0032	311	603	356	463	1141	1141	1333	1128	271	490	278	376	1023	1121	1441	1058	210	409			1222	1061
0.01	357	484	330	490	1248	1162	1261	1138	273	409	313	382	1009	1011	1076	1025	342	360			1022	975
0.018	308	401	277	417	892	1051	960	1073	240	328	358	340	892	831	1213	912	357	268			816	692
Fentanyl (mg/kg)	Day 14 Post-Antibody Air				Day 14 Post-Antibody CO2				Day 21 Post-Antibody Air				Day 21 Post-Antibody CO2				Day 28 Post-Antibody Air				Day 28 Post-Antibody CO2
NHP name	419	5f	415	3f	419	5f	415	3f	419	5f	415	3f	419	5f	415	3f	419	5f	415	3f	419	5f	415	3f
Saline	226	545	321	384	1130	1197	1527	1200	296	434	391	303	1149	1063	1326	1008	250	350	391	401	1103	905	1227	1069
0.001	208	423	342	395	995	1200	1397	1165	330	396	426	433	1077	1021	1309	930	362	338	344	398	1089	773	1223	935
0.0032	257	371	283	447	979	901	1313	1054	330	301	448	368	1169	863	1210	883	318	215	337	380	1085	587	1247	852
0.01	206	312	252	404	887	761	1204	940	329	284	269	308	958	743	1074	738	218	224	302	258	755	392	721	617
0.018	207	209	290	319	566	571	724	834	242	207	340	261	809	380	579	563	214	224	267	224	600	324	772	381
40 mg/kg CSX-1004
Fentanyl (mg/kg)	Day 0 Post-Antibody Air				Day 0 Post-Antibody CO2				Day 2 Post-Antibody Air				Day 2 Post-Antibody CO2				Day 7 Post-Antibody Air				Day 7 Post-Antibody CO2
NHP name	151	4f	8	432	151	4f	8	432	151	4f	8	432	151	4f	8	432	151	4f	8	432	151	4f	8	432
Saline	534	520	365	248	1447	1299	1302	902	438	431	376	291	1423	1273	1696	951	436	475	413	252	1296	1184	1733	764
0.001	348	478	428	301	1376	1020	1365	769	461	352	510	298	1268	1200	1640	850	359	415	403	369	1291	1159	1752	625
0.0032	391	427	412	257	1197	1226	1505	945	421	301	360	282	1389	1120	1495	1059	359	406	384	302	1207	1102	1457	750
0.01	319	439	370	233	1198	1109	1333	819	386	325	488	282	1307	1019	1613	891	298	370	335	267	1216	1099	1547	702
0.018	378	385	406	225	1130	1122	1477	597	349	268	337	253	1249	1068	1457	749	268	335	326	292	1111	1048	1595	607
Fentanyl (mg/kg)	Day 14 Post-Antibody Air				Day 14 Post-Antibody CO2				Day 21 Post-Antibody Air				Day 21 Post-Antibody CO2				Day 28 Post-Antibody Air				Day 28 Post-Antibody CO2
NHP name	151	4f			151	4f			151	4f	8	432	151	4f	8	432	151	4f	8	432	151	4f	8	432
Saline	311	346			1255	1082			616	397	438	334	1743	1169	1716	853	434	342	329	281	1470	1173	1742	609
0.001	317	400			1160	1004			574	391	437	367	1638	1055	1639	802	428	398	408	281	1461	1127	1706	609
0.0032	316	367			1155	986			446	242	346	306	1328	877	1731	743	280	263	327	269	1311	1170	1369	601
0.01	221	357			860	1102			239	359	448	295	1347	839	1710	659	253	245	322	237	1214	596	1331	496
0.018	157	250			553	910			247	252	342	299	671	721	1544	667	220	214	404	335	850	463	1333	562
Post-Hoc Analyses
10 mg/kg mAb
Dunnett's multiple comparisons test	Signifiance Level	Adjusted P Value
0.001 mg/kg Fentanyl
Pre-Antibody CO2 vs. Day 0 Post-Antibody CO2	ns	0.8295
Pre-Antibody CO2 vs. Day 2 Post-Antibody CO2	ns	0.9156
Pre-Antibody CO2 vs. Day 7 Post-Antibody CO2	ns	0.1128
Pre-Antibody CO2 vs. Day 14 Post-Antibody CO2	ns	0.9626
Pre-Antibody CO2 vs. Day 21 Post-Antibody CO2	ns	0.9052
Pre-Antibody CO2 vs. Day 28 Post-Antibody CO2	ns	0.9997
0.0032 mg/kg Fentanyl
Pre-Antibody CO2 vs. Day 0 Post-Antibody CO2	ns	0.0813
Pre-Antibody CO2 vs. Day 2 Post-Antibody CO2	*	0.0446
Pre-Antibody CO2 vs. Day 7 Post-Antibody CO2	*	0.0266
Pre-Antibody CO2 vs. Day 14 Post-Antibody CO2	ns	0.7465
Pre-Antibody CO2 vs. Day 21 Post-Antibody CO2	ns	0.0959
Pre-Antibody CO2 vs. Day 28 Post-Antibody CO2	ns	0.5867
0.01 mg/kg Fentanyl
Pre-Antibody CO2 vs. Day 0 Post-Antibody CO2	****	<0.0001
Pre-Antibody CO2 vs. Day 2 Post-Antibody CO2	****	<0.0001
Pre-Antibody CO2 vs. Day 7 Post-Antibody CO2	****	<0.0001
Pre-Antibody CO2 vs. Day 14 Post-Antibody CO2	***	0.0007
Pre-Antibody CO2 vs. Day 21 Post-Antibody CO2	***	0.0002
Pre-Antibody CO2 vs. Day 28 Post-Antibody CO2	ns	0.9789
0.018 mg/kg Fentanyl
Pre-Antibody CO2 vs. Day 0 Post-Antibody CO2	****	<0.0001
Pre-Antibody CO2 vs. Day 2 Post-Antibody CO2	****	<0.0001
Pre-Antibody CO2 vs. Day 7 Post-Antibody CO2	**	0.0022
Pre-Antibody CO2 vs. Day 14 Post-Antibody CO2	*	0.0364
Pre-Antibody CO2 vs. Day 21 Post-Antibody CO2	ns	0.1044
Pre-Antibody CO2 vs. Day 28 Post-Antibody CO2	ns	0.5389
40 mg/kg mAb
Dunnett's multiple comparisons test	Significance Level	Adjusted P Value
0.001 mg/kg Fentanyl
Pre-Antibody CO2 vs. Day 0 Post-Antibody CO2	ns	>0.9999
Pre-Antibody CO2 vs. Day 2 Post-Antibody CO2	ns	0.9995
Pre-Antibody CO2 vs. Day 7 Post-Antibody CO2	ns	0.9602
Pre-Antibody CO2 vs. Day 14 Post-Antibody CO2	ns	0.9996
Pre-Antibody CO2 vs. Day 21 Post-Antibody CO2	ns	0.5119
Pre-Antibody CO2 vs. Day 28 Post-Antibody CO2	ns	0.9767
0.0032 mg/kg Fentanyl
Pre-Antibody CO2 vs. Day 0 Post-Antibody CO2	**	0.0069
Pre-Antibody CO2 vs. Day 2 Post-Antibody CO2	*	0.0276
Pre-Antibody CO2 vs. Day 7 Post-Antibody CO2	ns	0.1367
Pre-Antibody CO2 vs. Day 14 Post-Antibody CO2	ns	0.6872
Pre-Antibody CO2 vs. Day 21 Post-Antibody CO2	ns	0.7998
Pre-Antibody CO2 vs. Day 28 Post-Antibody CO2	ns	0.4697
0.01 mg/kg Fentanyl
Pre-Antibody CO2 vs. Day 0 Post-Antibody CO2	****	<0.0001
Pre-Antibody CO2 vs. Day 2 Post-Antibody CO2	****	<0.0001
Pre-Antibody CO2 vs. Day 7 Post-Antibody CO2	****	<0.0001
Pre-Antibody CO2 vs. Day 14 Post-Antibody CO2	***	0.0006
Pre-Antibody CO2 vs. Day 21 Post-Antibody CO2	***	0.0002
Pre-Antibody CO2 vs. Day 28 Post-Antibody CO2	*	0.0129
0.018 mg/kg Fentanyl
Pre-Antibody CO2 vs. Day 0 Post-Antibody CO2	****	<0.0001
Pre-Antibody CO2 vs. Day 2 Post-Antibody CO2	****	<0.0001
Pre-Antibody CO2 vs. Day 7 Post-Antibody CO2	****	<0.0001
Pre-Antibody CO2 vs. Day 14 Post-Antibody CO2	**	0.0093
Pre-Antibody CO2 vs. Day 21 Post-Antibody CO2	***	0.0003
Pre-Antibody CO2 vs. Day 28 Post-Antibody CO2	*	0.0398

## Sheet: Fig 5
Fig 5A,B (% of Baseline)																									Calculated Fentanyl ED50 values and corresponding fold shifts
Fentanyl (mg/kg)	Pre-Antibody Air								Pre-Antibody 5% CO2																Endpoints	Dose	10 mg/kg		40 mg/kg
NHP name	3f	4f	5f	415	8	151	419	432	3f	4f	5f	415	8	151		419		432							Respiration	Atmosphere	Air	5% CO2	Air	5% CO2
0.001	66.59	86.96	93.57	117.14	114.23	77.12	107.24	96.77	93.01	86.43	88.34	83.7	102.14	94.62		91.21		86.4								Pre-mAb ED50	0.019 ± 0.003	0.015 ± 0.001	0.026 ± 0.004	0.012 ± 0.003
0.0032	66.36	85.86	72.57	85.66	92.88	73.3	112.62	85.25	68.92	78.83	80.25	78.47	94.37	75.04		73.22		74.42								± SEM; mg/kg
0.01	57.01	62.29	51.26	76.88	122.62	67.16	89.12	46.99	37.94	51.66	55.19	50.88	84.84	45.6		48.9		51.65								mAb ED50	0.101 ± 0.002	0.066 ± 0.012	0.310 ± 0.093	0.162 ± 0.053
0.018	59.46	45.36	42.92	67.55	80.48	47.19	83	45.66	39.62	38.42	43.65	39.69	51.04	34.11		33.37		32.91								± SEM; mg/kg
																										Fold Shift	5.33 ± 0.75	4.52 ± 0.89	11.9 ± 4.0	13.7 ± 5.6
Fentanyl (mg/kg)	40 mg/kg mAb Air				40 mg/kg mAb 5% CO2				Fentanyl (mg/kg)				Air Washout							5% CO2 Washout						± SEM
NHP name	419	415	3f	151	419	415	3f	151	NHP name				4f		5f		8		432	4f	5f	8	432			Washout ED50 ± SEM; mg/kg	0.019 ± 0.009	0.014 ± 0.002	0.024 ± 0.009	0.011 ± 0.002
0.032	101.91	60.68	114.35	107.37	91.14	88.99	83.01	92.21	0.001				112.69		97.53		86.44		138.55	94.17	90.67	97.73	69.14		Tail Withdrawal	Pre-mAb ED50 ± SEM; mg/kg	0.0056 ± 0.0054 [0.0038 ± 0.0004]
0.1	81.06	75.89	103.6	103.4	79.53	93.87	74.27	70.33	0.0032				103.3		73.1		96.61		107	85.78	68.41	93.36	80.89			mAb ED50 ± SEM; mg/kg	0.062 ± 0.091 [0.122 ± 0.095]		0.075 ± 0.127 [0.067 ± 0.010]
0.18	57.82	82.76	74.69	67.37	15.59	33.53	41.65	69.49	0.01				50.73		45.35		86.5		112.19	56.11	57.07	62.43	47.47			Fold Shift ± SEM	11.0 ± 19.3 [32.1 ± 25.2]		13.3 ± 25.9 [17.6 ± 3.2]
									0.018				60		46.05		88.09		76.66	44.6	37.41	39.75	46.15			Washout ED50 ± SEM; mg/kg	0.0057 ± 0.0054 [0.0038 ± 0.0007]
Fentanyl (mg/kg)	10 mg/kg mAb Air				10 mg/kg mAb 5% CO2				Fentanyl (mg/kg)				Air Washout							5% CO2 Washout					Operant Responding	Pre-mAb ED50 ± SEM; mg/kg	0.00476 ± 0.00044
NHP Name	5f	4f	8	432	5f	4f	8	432	NHP Name				3f		415		151		419	3f	415	151	419			mAb ED50 ± SEM; mg/kg	0.023 ± 0.010		0.065 ± 0.010
0.01	87.84	83.08	98.69	86.3	75.83	102.07	98.43	74.14	0.001				79.16		62.18		105.92		73.65	84.26	80.62	97.73	83.5			Fold Shift ± SEM	4.8 ± 2.2		15.8 ± 3.3
0.032	62.76	95.85	82.09	75.1	71.49	81.22	91.64	85.88	0.0032				55.57		52.81		85.51		79.18	70.73	66.44	93.36	58.1			Washout ED50 ± SEM; mg/kg	0.0042 ± 0.0006
0.1	32.32	49.37		70.46	13.41	20.6	36.55	19.01	0.01				51.97		41.24		93.98		70.81	53.56	27.63	62.43	38.8		ED50 values ± SD were calculated using linear regression analysis with no data exclusions. Since %CV values exceeded 200 for tail withdrawal, a non-linear curve was fit yielding ED50s with much lower %CV (shown in brackets).
									0.018				43.06		31.41		68.07		62.67	41.9	25.68	39.75	26.66
Fig 5A,B Raw Minute Volume Data (mL/min)
Fentanyl (mg/kg)	40 mg/kg mAb Air				40 mg/kg mAb 5% CO2				Fentanyl (mg/kg)	Air Washout				5% CO2 Washout
NHP name	419	415	3f	151	419	415	3f	151	NHP name	4f	5f	8	432	4f	5f	8	432
Saline	308	409	320	287	1127	1505	1101	1386	Saline	460	552	490	349	1340	1358	1865	1015
0.01	305	293	343	377	1275	1407	1057	1371	0.001	518	538	424	484	1262	1232	1822	702
0.032	314	248	365	309	1027	1339	914	1278	0.0032	475	404	474	373	1149	929	1741	821
0.1	249	311	331	297	897	1413	817	975	0.01	233	250	424	392	752	775	1164	482
0.18	182	339	239	207	174	505	458	783	0.018	276	254	432	268	598	508	741	468
	10 mg/kg mAb Air				10 mg/kg mAb 5% CO2
NHP name	4f	5f	8	432	4f	5f	8	432	NHP name	3f	415	151	419	3f	415	151	419
Saline	397	439	462	342	1157	1214	1834	1330	Saline	579	612	318	356	1374	1729	1436	1279
0.01	330	386	456	295	1181	920	1805	986	0.001	458	380	337	262	1157	1394	1239	1068
0.032	381	275	380	257	940	868	1681	1142	0.0032	322	323	272	282	972	1149	1259	743
0.1	196	142		241	238	163	670	253	0.01	301	252	299	252	736	478	687	496
Fig 5C (% of Baseline)
Fentanyl (mg/kg)	Pre-Antibody Baseline Tail Withdrawal
0	0	0	0	0	0	0	0	0	0	0
0.00032	5.49794	-4.59215	-4.65581	-1.14416	8.84575	-3.40136	8.85201	-2.34467	1.53341	-1.375
0.001	18.4543	23.0816	-1.3996	1.14416	34.2717	-1.70068	21.7151	-3.8687	16.5389	9.25
0.0032	60.1648	64.8338	28.0206	11.8993	49.8	58.5034	45.2282	15.3576	40.6353	46.375
0.01	100	100	68.9232	30.0343	100	100	100	100	28.5871	100
Fentanyl (mg/kg)	40 mg/kg mAb TW				Fentanyl (mg/kg)	10 mg/kg mAb TW				Fentanyl (mg/kg)	Post-Washout TW
0.0032	0	0	0	0	0.001	0	0	0	0	0	0	0	0	0	0
0.01	-0.0576701	3.99315	1.31129	3.45893	0.0032	1.66852	9.15751	-0.123762	-0.3517	0.00032	5.92561	-0.742034	-5.51476	-1.56833	9.68878
0.032	30.4498	15.0029	7.58267	29.0303	0.01	19.0211	20.6349	32.302	2.1102	0.001	18.8234	25.913	-2.23182	0.729592	34.8796
0.1	89.5617	39.5322	41.4481	100	0.032	27.6974	47.1306	19.1832	6.3306	0.0032	60.3451	66.1283	27.4298	11.5298	50.2642
										0.01	100	100	68.6681	29.7409	100
Fig 5C Raw Tail Withdrawal Data (s)
Fentanyl (mg/kg)	Pre-Antibody Baseline Tail Withdrawal (s)
0	1.20125	1.725	1.2475	1.26	1.56375	1.18	2.77	1.47	0.87	2
0.00032	1.685	1.345	0.84	1.16	2.31	0.88	3.41	1.27	1.01	1.89
0.001	2.825	3.635	1.125	1.36	4.455	1.03	4.34	1.14	2.38	2.74
0.0032	6.495	7.09	3.7	2.3	5.765	6.34	6.04	2.78	4.58	5.71
0.01	10	10	7.28	3.885	10	10	10	10	3.48	10
Fentanyl (mg/kg)	40 mg/kg mAb TW (s)				Fentanyl (mg/kg)	10 mg/kg mAb TW (s)				Fentanyl (mg/kg)	Post-Washout TW (s)
0.0032	1.33	1.235	1.23	1.905	0.001	1.01	1.81	1.92	1.47	0	1.16125	1.40875	1.31875	1.2965	1.485
0.01	1.325	1.585	1.345	2.185	0.0032	1.16	2.56	1.91	1.44	0.00032	1.685	1.345	0.84	1.16	2.31
0.032	3.97	2.55	1.895	4.255	0.01	2.72	3.5	4.53	1.65	0.001	2.825	3.635	1.125	1.36	4.455
0.1	9.095	4.7	4.865	10	0.032	3.5	5.67	3.47	2.01	0.0032	6.495	7.09	3.7	2.3	5.765
										0.01	10	10	7.28	3.885	10
Fig 5D (% of Baseline)
Fentanyl (mg/kg)	Pre-Antibody Baseline Response Rate
0	95.6747	99.2647	100	64.4841	100	100	100	50.6276	100	100	67.9558	90
0.00032	92.0415	100	97.5265	100	63.4839	96.4602	100	100	72.9885	92.2414	91.7127	100
0.001	100	87.5	93.2862	82.5397	49.0323	85.8407	60.8696	100	79.3103	81.8966	100	68.3333
0.0032	82.3529	14.7059	78.4452	20.6349	11.871	83.1858	59.058	56.9038	60.9195	68.9655	32.0442	22.5
0.01	60.8997	0	21.9081	0.793651	0	0.884956	33.3333	0	20.6897	0.862069	0	0
Fentanyl (mg/kg)	40 mg/kg mAb RR					10 mg/kg mAb RR				Post-Washout RR
0.0032	81.0811	100	100	100	0.001	58.1967	83.5821	100	34.1772	0	100	100	100	100	100	100
0.01	99.3243	92.4528	73.8462	95.5665	0.0032	100	100	73.913	72.1519	0.00032	67.087	80.236	98.0462	70	71.5116	78.7004
0.032	100	93.7107	60	66.5025	0.01	42.623	18.6567	66.4596	100	0.001	72.8878	70.2065	93.7833	57.7778	55.2326	70.0361
0.1	47.2973	38.3648	0	1.47783	0.032	20.082	44.7761	41.6149	55.6962	0.0032	60.0252	11.7994	78.8632	14.4444	13.3721	67.87
										0.01	44.3884	0	22.0249	0.555556	0	0.722022
Fig 5D Raw Response Rate Data (responses/s)
Fentanyl (mg/kg)	Pre-Antibody Baseline Response Rate
0	2.765	1.35	1.415	0.8125	1.9375	1.13	2.76	1.21	1.74	1.16	1.23	1.08
0.00032	2.66	1.36	1.38	1.26	1.23	1.09	2.76	2.39	1.27	1.07	1.66	1.2
0.001	2.89	1.19	1.32	1.04	0.95	0.97	1.68	2.39	1.38	0.95	1.81	0.82
0.0032	2.38	0.2	1.11	0.26	0.23	0.94	1.63	1.36	1.06	0.8	0.58	0.27
0.01	1.76	0	0.31	0.01	0	0.01	0.92	0	0.36	0.01	0	0
Fentanyl (mg/kg)	40 mg/kg mAb RR					10 mg/kg mAb RR				Post-Washout RR
0.0032	1.2	1.59	1.95	2.03	0.001	1.42	1.12	1.61	0.54	0	3.965	1.695	1.4075	1.8	1.72	1.385
0.01	1.47	1.47	1.44	1.94	0.0032	2.44	1.34	1.19	1.14	0.00032	2.66	1.36	1.38	1.26	1.23	1.09
0.032	1.48	1.49	1.17	1.35	0.01	1.04	0.25	1.07	1.58	0.001	2.89	1.19	1.32	1.04	0.95	0.97
0.1	0.7	0.61	0	0.03	0.032	0.49	0.6	0.67	0.88	0.0032	2.38	0.2	1.11	0.26	0.23	0.94
										0.01	1.76	0	0.31	0.01	0	0.01

## Sheet: Fig 6
Fig 6A (% of Baseline)																										Opioid ED50 values and corresponding fold shifts
Oxycodone (mg/kg)	Pre-mAb Air								Pre-mAb 5% CO2								mAb 40 mg/kg Air			mAb 40 mg/kg 5% CO2						Endpoint	Respiration			Tail Withdrawal			Response Rate
NHP name	3f	4f	5f	415	8	151	419	432	3f	4f	5f	415	8	151	419	432	3f	415	151	3f	415	151					Pre-mAb	10 mg/kg	40 mg/kg	Pre-mAb	10 mg/kg	40 mg/kg	Pre-mAb	10 mg/kg	40 mg/kg
0.032	114.1	110.93	95.8	116.63	78.04	113.61	133.01	133.81	84.73	100.97	85.87	91.85	123.19	107.18	92.64	78.85	120.47	82.92	91.59	87.5	98.8	98.05				Alfentanil ED50 ± SEM (mg/kg)	0.058	0.061	0.059	0.031	0.042	0.034	0.036	0.032	0.027
0.1	77.07	84.52	79.33	64.7	85.13	90.57	109.8	114.72	68.65	81.83	76.21	64.24	112.57	102.37	73.32	80.06	99.55	60.2	80.13	78.78	90.86	88.22					± 0.007	± 0.013	± 0.011	± 0.028	± 0.099	± 0.016	± 0.006	± 0.009	± 0.004
0.32	63.73	81.82	57.96	87.07	66.8	81.81	89.13	100.3	46.96	56.34	55.48	40.92	96.58	83.24	58.51	58.29	109.28	73.73	70.25	57.59	55.17	69.55				Alfentanil Fold Shift ± SEM		1.047	1.019		1.335	1.074		0.885	0.766
0.56	54	66.02	49.85	61.92	68.41	60.82	82.59	100.35	30.32	45.24	37.75	30.84	59.73	58.44	42.19	45.7	87.55	46.46	57.79	46.87	37.18	48.06						± 0.258	± 0.225		± 3.358	± 1.075		± 0.296	± 0.177
Oxycodone (mg/kg)	mAb 10 mg/kg Air				mAb 10 mg/kg 5% CO2																					Morphine ED50 ± SEM (mg/kg)	1.146	1.219	1.007	0.923	1.22	0.982	0.997	0.963	0.863
NHP name	4f	5f	8	432	4f	5f	8	432																			± 0.104	± 0.123	± 0.086	± 0.695	± 3.761	± 10.829	± 0.162	± 0.170	± 0.137
0.032	72.49	96.25	98.23	82.71	91.31	91.77	110.25	90.79																		Morphine Fold Shift ± SEM		1.064	0.879		1.322	1.064		0.966	0.865
0.1	58.75	72.29	89.91	82.63	65.44	77.21	113.3	102.47																				± 0.145	± 0.110		± 4.194	± 11.758		± 0.232	± 0.197
0.32	55.67	54.46	101.37	85.22	62.16	52.18	80.63	90.9																		Oxycodone ED50 ± SEM (mg/kg)	0.475	0.609	0.475	0.317	0.322	0.389	0.34	0.284	0.363
0.56	39.93	51.86	101.19	65.48	46.88	45.95	68.64	56.79																			± 0.069	± 0.142	± 0.047	± 0.719	± 3.296	± 1.033	± 0.055	± 0.031	± 0.059
																										Oxycodone Fold Shift ± SEM		1.283	0.999		1.016	1.227		0.836	1.068
Alfentanil (mg/kg)	Pre-mAb Air								Pre-mAb 5% CO2								mAb 40 mg/kg Air				mAb 40 mg/kg 5% CO2							± 0.353	± 0.176		± 10.637	± 4.281		± 0.162	± 0.243
NHP name	3f	4f	5f	415	8	151	419	432	3f	4f	5f	415	8	151	419	432	419	415	3f	151	419	415	3f	151			ED50 values ± SD were calculated using a linear regression analysis with no data exclusions.
0.0032	110.63	73.74	121.69	78.21	107.8	81.19	139.82	110.17	90.1	89.87	95.54	92.51	109.3	87.72	87.87	88.74		91.84	129.96	67.64		104.52	85.07	75.08
0.01	81.48	93.98	84.54	69.57	95.96	69.65	112.37	96.03	71.89	89.9	86.19	75.5	90.21	75.8	91.45	82.45	85.94	88.74	103.6	72.57	79.89	93.41	80.99	77.39
0.032	82.96	64.28	54.2	70.54	99.51	66.99	98.01	107.38	61.97	65.31	56.72	44.92	82.8	60.1	52.92	60.12	77.35	83.09	86.24	77.33	81.35	61.93	63.36	54.72
0.056	74.25	55.16	52.36	81.63	85.09	53.14	100.63	118.96	63.57	70.94	51.62	39.43	62.38	56.91	47.02	53.28	100.88	60.44	81.78	72.38	46.3	55.5	59.3	52.45
Alfentanil (mg/kg)	mAb 10 mg/kg Air				mAb 10 mg/kg 5% CO2
NHP name	4f	5f	8	432	4f	5f	8	432
0.0032	79.57	96	81.39	91.4	100.35	83.5	81.93	96.48
0.01	74.19	76.52	78.31	60.67	89.65	76.11	83.23	64.32
0.032	81.84	65.56	87.35	48.89	83.16	61.97	61.07	61.69
0.056	66.05	68.49	88.3	56.91	72.8	43.24	44.94	55.62
Morphine (mg/kg)	Pre-mAb Air								Pre-mAb 5% CO2								mAb 40 mg/kg Air				mAb 40 mg/kg 5% CO2
NHP name	3f	4f	5f	415	8	151	419	432	3f	4f	5f	415	8	151	419	432	3f	415	151	419	3f	415	151	419
0.1	79.32	89.91	94.45	78.04	90.9	107.16	141.57	84.308	92.21	105.75	88.21	104.29	86.34	93.24	88.49	68.64	83.77	95.95	53.94	84	97.22	90.56	90.43	85.84
0.32	78.87	57.37	70.58	66.54	90.72	92.39	107.35	101.68	81.99	73.32	65.63	85.57	85.72	77.06	58.72	57.21	77.15	75.76	61.21	80.41	69.49	78.3	72.15	65.57
1	57.29	50.38	52.1	57.2	75.92	76.1	85.14	81.21	53.73	36.96	46.53	57	52.43	53.82	36.84	58.22	47.68	47.75	49.48	66.23	43.46	39.9	53.15	38.31
1.8	42.94	52.84	41.61	45.81	62	62.64	89.4	69.54	35.38	29.18	27.62	30.81	37.17	33.12	23.51	36.71	49.26	46.03	44.19	63.86	26.86	18.17	24.16	28.04
Morphine (mg/kg)	mAb 10 mg/kg Air				mAb 10 mg/kg 5% CO2
NHP name	4f	5f	8	432	4f	5f	8	432
0.1	117.39	82.28	90.78	79.84	105.34	90.55	93.13	113.56
0.32	98.42	76.57	122.13	71.52	95.53	74.03	83.75	91.65
1	75.36	50.16	85.67	59.69	47	43.69	52.1	50.66
1.8	54.38	39.88	103.2	78.64	29.04	26.9	37.36	34.77
Fig 6A Raw MV Data (mL/min)
Oxycodone (mg/kg)	Pre-mAb Air								Pre-mAb 5% CO2								mAb 40 mg/kg Air			mAb 40 mg/kg 5% CO2
NHP name	3f	4f	5f	415	8	151	419	432	3f	4f	5f	415	8	151	419	432	3f	415	151	3f	415	151
Saline	355	338	581	449	556	356	259	354	1263	1296	1518	1815	1576	1039	1196	1291	369	299	414	1382	1246	1180
0.032	405	318	557	524	434	404	344	473	1070	1281	1303	1667	1941	1113	1108	1018	306	360	379	1366	1090	1157
0.1	273	242	461	291	473	322	284	406	867	1038	1157	1166	1774	1063	877	1034	222	298	332	1256	982	1041
0.32	226	271	337	391	371	291	231	355	593	731	842	743	1522	865	700	753	272	327	291	763	718	821
0.56	191	227	290	278	380	216	214	355	383	585	573	560	941	607	505	590	171	262	239	514	584	567
Oxycodone (mg/kg)	mAb 10 mg/kg Air				mAb 10 mg/kg 5% CO2
NHP name	4f	5f	8	432	4f	5f	8	432
Saline	566	480	443	342	1324	1098	1462	755
0.032	410	462	436	283	1209	1007	1620	685
0.1	333	347	398	282	866	848	1656	773
0.32	315	262	450	291	823	573	1194	686
0.56	226	249	449	224	621	504	1008	428
Alfentanil (mg/kg)	Pre-mAb Air								Pre-mAb 5% CO2								mAb 40 mg/kg Air				mAb 40 mg/kg 5% CO2
NHP name	3f	4f	5f	415	8	151	419	432	3f	4f	5f	415	8	151	419	432	419	415	3f	151	419	415	3f	151
Saline	371	468	576	405	488	409	230	272	1193	1367	1373	1415	1683	1448	1050	1093	266	466	293	386	980	1476	1101	1465
0.0032	373	339	701	317	505	332	322	300	1047	1183	1312	1309	1825	1270	922	970		428	380	261		1543	936	1100
0.01	274	432	487	282	451	285	258	261	835	1183	1184	1068	1523	1097	960	901	229	413	303	280	783	1379	891	1134
0.032	306	300	312	286	472	274	225	292	742	890	779	636	1387	870	556	657	206	387	252	298	797	914	697	802
0.056	273	258	302	331	396	217	231	324	760	969	709	558	1047	824	494	583	269	281	239	279	454	819	653	768
Alfentanil (mg/kg)	mAb 10 mg/kg Air				mAb 10 mg/kg 5% CO2
NHP name	4f	5f	8	432	4f	5f	8	432
Saline	464	346	440	444	1198	1083	1850	1144
0.0032	369	332	358	406	1202	905	1515	1104
0.01	344	265	344	269	1074	825	1540	736
0.032	380	227	384	217	996	671	1130	706
0.056	307	237	388	253	872	468	831	637
Morphine (mg/kg)	Pre-mAb Air								Pre-mAb 5% CO2								mAb 40 mg/kg Air				mAb 40 mg/kg 5% CO2
NHP name	3f	4f	5f	415	8	151	419	432	3f	4f	5f	415	8	151	419	432	3f	415	151	419	3f	415	151	419
Saline	598	350	604	436	462	379	201	340	1249	1044	1400	1349	1799	1531	1057	1273	321	420	430	550	1170	1546	1197	1545
0.1	474	315	571	340	420	406	285	287	1151	1104	1235	1407	1554	1428	935	873	269	403	360	297	1005	1400	1164	1397
0.32	472	201	427	290	419	350	216	346	1024	765	919	1154	1542	1180	621	728	258	318	332	337	767	1211	832	1115
1	343	176	315	249	351	288	171	276	671	386	651	769	943	824	389	741	212	200	205	272	448	617	520	821
1.8	257	185	251	200	287	237	180	237	442	305	387	416	669	507	248	467	205	193	212	243	328	281	322	373
Morphine (mg/kg)	mAb 10 mg/kg Air				mAb 10 mg/kg 5% CO2
NHP name	4f	5f	8	432	4f	5f	8	432
Saline	355	528	420	322	1112	1156	1818	901
0.1	416	435	381	257	1171	1047	1693	1023
0.32	349	405	513	230	1062	856	1522	826
1	267	265	360	192	523	505	947	457
1.8	193	211	434	253	323	311	679	313
Fig 6B Tail Withdrawal (% of Baseline)
Oxycodone (mg/kg)	Pre-mAb Baseline (TW)										mAb 40 mg/kg (TW)				mAb 10 mg/kg (TW)
0	0	0	0	0	0	0	0	0	0	0
0.032	-0.696122	7.79456	-0.942588	-4.23341	8.31234	6.00907	-10.7884	-1.7585	22.4535	-1.125	0	0	0	0	0	0	0	0
0.1	22.9436	29.5468	1.68523	-1.373	17.973	25.0567	29.0456	1.64127	50.8215	30.5	23.4437	13.8973	4.20315	31.0012	14.2587	7.86847	10.6269	28.1176
0.32	35.1612	100	16.4239	12.0137	100	56.4626	76.7635	6.21336	79.5181	100	35.0993	26.5861	14.5943	46.3209	26.3722	77.0992	52.7761	99.2353
0.56	100	100	19.9086	90.389	100	100	100	11.7233	95.7284	100	100	39.2145	70.9282	100	83.8486	90.4287	40.1194	100
Alfentanil (mg/kg)	Pre-mAb Baseline (TW)									mAb 40 mg/kg (TW)				mAb 10 mg/kg (TW)
0	0	0	0	0	0	0	0	0	0
0.0032	7.31638	-1.63142	2.31362	3.68944	34.3537	9.54357	0.7034	2.51917	14.125	0	0	0	0	0	0	0	0
0.01	11.2942	3.56495	1.79949	34.4495	47.1655	75.7953	-1.0551	9.4195	31.25	14.6477	0	1.28505	7.7187	5.99186	10.7059	9.31289	4.77313
0.032	75.5079	57.3414	38.0748	100	100	74.6888	1.64127	17.0865	62	61.0012	16.6858	35.9229	53.4019	26.0035	29.2353	23.5094	90.5716
0.056	78.0082	84.8943	74.1217	100	100	97.5104	40.3283	43.483	100	80.3461	88.8377	100	100	70.3316	49.4706	41.3969	100
Morphine (mg/kg)	Pre-mAb Baseline (TW)									mAb 40 mg/kg (TW)				mAb 10 mg/kg (TW)
0	0	0	0	0	0	0	0	0	0
0.1	-2.85552	3.92749	5.34133	1.67432	12.585	8.85201	-5.2755	-1.53341	42.75	0	0	0	0	0	0	0	0
0.32	39.0823	38.9124	1.28535	19.4547	46.4853	64.3154	0.937866	4.70975	70	22.4526	19.2234	6.0024	28.2996	20.4891	7.11679	7.40741	12.0892
1	93.124	63.3837	11.1111	99.5851	100	67.7732	16.6471	9.30997	100	100	4.77403	33.6134	100	94.7283	39.5377	13.1545	15.4343
1.8	100	93.5952	96.0583	100	100	100	11.9578	56.4074	100	100	54.9968	89.0756	100	100	100	16.4112	83.6854
Fig 6B Tail Withdrawal Latency to Nociception (s)
Oxycodone (mg/kg)	Pre-mAb Baseline (TW)										mAb 40 mg/kg (TW)				mAb 10 mg/kg (TW)
0	1.20125	1.725	1.2475	1.26	1.56375	1.18	2.77	1.47	0.87	2
0.032	1.14	2.37	1.165	0.89	2.265	1.71	1.99	1.32	2.92	1.91	2.45	1.725	1.435	1.71	2.075	1.485	1.625	1.5
0.1	3.22	4.17	1.395	1.14	3.08	3.39	4.87	1.61	5.51	4.44	4.22	2.875	1.795	4.28	3.205	2.155	2.515	3.89
0.32	4.295	10	2.685	2.31	10	6.16	8.32	2	8.13	10	5.1	3.925	2.685	5.55	4.165	8.05	6.045	9.935
0.56	10	10	2.99	9.16	10	10	10	2.47	9.61	10	10	4.97	7.51	10	8.72	9.185	4.985	10
Alfentanil (mg/kg)	Pre-mAb Baseline (TW)									mAb 40 mg/kg (TW)				mAb 10 mg/kg (TW)
0	1.20125	1.725	1.2475	1.56375	1.18	2.77	1.47	0.87	2
0.0032	1.845	1.59	1.45	1.875	4.21	3.46	1.53	1.1	3.13	1.91	1.31	1.44	1.255	1.405	1.5	1.195	1.515
0.01	2.195	2.02	1.405	4.47	5.34	8.25	1.38	1.73	4.5	3.095	1.31	1.55	1.93	1.92	2.41	2.015	1.92
0.032	7.845	6.47	4.58	10	10	8.17	1.61	2.43	6.96	6.845	2.76	4.515	5.925	3.64	3.985	3.265	9.2
0.056	8.065	8.75	7.735	10	10	9.82	4.91	4.84	10	8.41	9.03	10	10	7.45	5.705	4.84	10
Morphine (mg/kg)	Pre-mAb Baseline (TW)									mAb 40 mg/kg (TW)				mAb 10 mg/kg (TW)
0	1.20125	1.725	1.2475	1.56375	1.18	2.77	1.47	0.87	2
0.1	0.95	2.05	1.715	1.705	2.29	3.41	1.02	0.73	5.42	1.56	2.145	1.67	1.59	0.8	1.78	2.17	1.48
0.32	4.64	4.945	1.36	3.205	5.28	7.42	1.55	1.3	7.6	3.455	3.655	2.17	3.97	2.685	2.365	2.75	2.51
1	9.395	6.97	2.22	9.965	10	7.67	2.89	1.72	10	10	2.52	4.47	10	9.515	5.03	3.2	2.795
1.8	10	9.47	9.655	10	10	10	2.49	6.02	10	10	6.465	9.09	10	10	10	3.455	8.61
Fig 6C Response Rate (% of Baseline)
Oxycodone (mg/kg)	Pre-mAb Baseline (RR)												mAb 40 mg/kg (RR)				mAb 10 mg/kg (RR)
0	100	100	100	100	100	100	100	100	100	100	100	100
0.032	93.6709	110.37	110.247	198.154	23.7419	110.619	64.8551	187.603	45.977	80.1724	95.935	73.1481	100	100	100	100	100	100	100	100
0.1	99.0958	77.7778	128.622	192	16	104.425	72.1014	131.405	86.2069	42.2414	32.5203	78.7037	123.81	128.244	74.8603	92.0455	106.028	79.7753	86.1314	83.5294
0.32	107.052	2.96296	95.4064	50.4615	0.516129	96.4602	16.6667	52.8926	64.3678	49.1379	0.813008	15.7407	88.0952	85.4962	58.1006	17.0455	39.3617	14.6067	10.219	47.0588
0.56	47.3779	0	19.0813	0	0	47.7876	51.8116	11.5702	23.5632	39.6552	0	0	18.254	22.9008	5.02793	0	15.9574	8.98876	0	1.17647
Alfentanil (mg/kg)	Pre-mAb Baseline (RR)												mAb 40 mg/kg (RR)				mAb 10 mg/kg (RR)
0	100	100	100	100	100	95.7627	100	100	100	100	100	100
0.0032	143.58	94.0741	89.0459	178.462	36.129	94.9153	113.768	150.413	70.1149	68.1034	108.943	68.5185	100	100	100	100	100	100	100	100
0.01	188.427	117.037	115.901	131.692	8.77419	97.4576	82.2464	146.281	82.7586	62.069	62.6016	12.037	101.015	85.3503	64.1975	71.3043	130.07	76.129	5.45455	80
0.032	76.311	48.8889	53.7102	3.69231	0	76.2712	78.9855	46.281	35.0575	3.44828	21.9512	32.4074	39.5939	39.4904	4.32099	0.869565	48.951	20.6452	15.7576	72.8
0.056	24.5931	90.3704	19.0813	0	0	100	6.88406	81.8182	24.7126	0.862069	0	0	38.0711	12.1019	2.46914	0	50.3497	10.9677	17.5758	12.8
Morphine (mg/kg)	Pre-mAb Baseline (RR)												mAb 40 mg/kg (RR)				mAb 10 mg/kg (RR)
0	83.2831	81.3253	100	100	100	100	100	100	100	100	100	100
0.1	149.398	83.1325	45.2297	167.385	93.9355	104.425	91.3043	71.0744	83.908	50.8621	54.4715	76.8519	100	100	100	100	100	100	100	100
0.32	122.892	134.94	79.1519	185.846	44.9032	102.655	65.942	38.0165	77.0115	72.4138	47.1545	67.5926	57.9882	82.5397	55.1471	56.5476	115.942	42.6471	52	83.8028
1	108.735	122.892	19.0813	52.9231	5.67742	41.5929	1.08696	29.7521	41.3793	30.1724	0	5.55556	49.1124	43.6508	61.7647	4.16667	62.3188	61.7647	12.5714	74.6479
1.8	100	100	14.1343	0	0	0	0	0	13.2184	0.862069	0	0	0	28.5714	5.14706	0	0	11.0294	5.14286	7.74648
Fig 6C Response Rate (responses/s)
Oxycodone (mg/kg)	Pre-mAb Baseline (RR)												mAb 40 mg/kg (RR)				mAb 10 mg/kg (RR)
0	2.765	1.35	1.415	0.8125	1.9375	1.13	2.76	1.21	1.74	1.16	1.23	1.08
0.032	2.59	1.49	1.56	1.61	0.46	1.25	1.79	2.27	0.8	0.93	1.18	0.79	1.26	1.31	1.79	1.76	2.82	0.89	1.37	0.85
0.1	2.74	1.05	1.82	1.56	0.31	1.18	1.99	1.59	1.5	0.49	0.4	0.85	1.56	1.68	1.34	1.62	2.99	0.71	1.18	0.71
0.32	2.96	0.04	1.35	0.41	0.01	1.09	0.46	0.64	1.12	0.57	0.01	0.17	1.11	1.12	1.04	0.3	1.11	0.13	0.14	0.4
0.56	1.31	0	0.27	0	0	0.54	1.43	0.14	0.41	0.46	0	0	0.23	0.3	0.09	0	0.45	0.08	0	0.01
Alfentanil (mg/kg)	Pre-mAb Baseline (RR)												mAb 40 mg/kg (RR)				mAb 10 mg/kg (RR)
0	2.765	1.35	1.415	0.8125	1.9375	1.13	2.76	1.21	1.74	1.16	1.23	1.08
0.0032	3.97	1.27	1.26	1.45	0.7	1.12	3.14	1.82	1.22	0.79	1.34	0.74	1.97	1.57	1.62	1.15	1.43	1.55	1.65	1.25
0.01	5.21	1.58	1.64	1.07	0.17	1.15	2.27	1.77	1.44	0.72	0.77	0.13	1.99	1.34	1.04	0.82	1.86	1.18	0.09	1
0.032	2.11	0.66	0.76	0.03	0	0.9	2.18	0.56	0.61	0.04	0.27	0.35	0.78	0.62	0.07	0.01	0.7	0.32	0.26	0.91
0.056	0.68	1.22	0.27	0	0	1.18	0.19	0.99	0.43	0.01	0	0	0.75	0.19	0.04	0	0.72	0.17	0.29	0.16
Morphine (mg/kg)	Pre-mAb Baseline (RR)												mAb 40 mg/kg (RR)				mAb 10 mg/kg (RR)
0	2.765	1.35	1.415	0.8125	1.9375	1.13	2.76	1.21	1.74	1.16	1.23	1.08
0.1	4.96	1.38	0.64	1.36	1.82	1.18	2.52	0.86	1.46	0.59	0.67	0.83	1.69	1.26	1.36	1.68	2.07	1.36	1.75	1.42
0.32	4.08	2.24	1.12	1.51	0.87	1.16	1.82	0.46	1.34	0.84	0.58	0.73	0.98	1.04	0.75	0.95	2.4	0.58	0.91	1.19
1	3.61	2.04	0.27	0.43	0.11	0.47	0.03	0.36	0.72	0.35	0	0.06	0.83	0.55	0.84	0.07	1.29	0.84	0.22	1.06
1.8	3.32	1.66	0.2	0	0	0	0	0	0.23	0.01	0	0	0	0.36	0.07	0	0	0.15	0.09	0.11

## Sheet: Fig S2
Fig S2A (%MPE)
Time (min)	Saline Control				CSX-1004
0	0	0	0	0	0	0	0	0
15	84.3427	100	100	100	-1.66389	0	76.2406	78.6567
40	52.1418	100	100	100	7.65391	17.8817	89.3233	77.6119
65	44.0177	100	100	76.6355	-11.8136	-1.65062	40.4511	8.0597
90	9.60118	34.6154	86.172	8.78505	1.99667	7.70289	21.203	13.4328
Fig S2A Raw Data Latency to Nociception (s)
Time (min)	Saline Control				CSX-1004
0	3.23	2.72	4.07	4.65	3.99	2.73	3.35	3.3
15	8.94	10	10	10	3.89	2.73	8.42	8.57
40	6.76	10	10	10	4.45	4.03	9.29	8.5
65	6.21	10	10	8.75	3.28	2.61	6.04	3.84
90	3.88	5.24	9.18	5.12	4.11	3.29	4.76	4.2
Fig 2B (%MPE)
Saline				CSX-1004
86.9775	100	100	100	92.8903	48.6291	25.3205	37.5
Fig 2B Raw Data Latency to Nociception (s)
Time (min)	PBS				CSX-1004
0	3.78	4.08	4.14	5.19	3.53	3.07	3.76	2.88
16	9.19	10	10	10	9.54	6.44	5.34	5.55
Fig 2C
[mAb] (µg/mL)	[Fentanyl] (ng/mL)
	CSX-1004	Saline
286.89	304.26
99.92	142.45
172.61	232.01
54.25	40.94
0		3.67
0		2.41
0		6.01
0		5.43

## Sheet: Fig S3
Fig S3 (% of Baseline)
Time	Fentanyl 135 ug/kg IV										Fen 135 ug/kg IV + CSX-1004 60 mg/kg
0	100	100	100	100	100	100	100	100	100	100	100	100	100	100	100	100	100	100	100	100
5	22.7941	21.1268	24.8908	7.78098	7.81563	9.17031	9.5339	30.75	22.5564	16.9731	7.66423	16.9811	21.519	17.1429	10.6849	14.6771	20.0993	25	33.75	16.3636
10	37.5	33.8028	47.8166	15.562	25.2505	14.4105	18.4322	40.5	15.3384	25.0354	10.4015	36.0849	37.9747	20.8929	10.6849	24.0705	27.5434	49.2647	36.9643	39.2727
15	48.5294	22.5352	51.7467	19.0202	49.8998	38.6463	26.0593	27.75	24.812	24.611	35.0365	36.0849	41.7722	20.8929	14.7945	33.4638	45.4094	57.3529	52.5	44.1818
20	49.2647	19.0141	37.9913	15.562	30.6613	31.4411	22.2458	39	15.7895	16.5488	44.3431	39.6226	38.6076	46.0714	29.589	48.1409	58.8089	63.2353	47.1429	43.6364
25	50	21.1268	32.0961	13.8329	18.0361	20.3057	21.6102	49.5	12.6316	14.0028	68.4307	53.066	39.2405	48.2143	46.8493	51.6634	55.0868	63.2353	37.5	43.0909
30	45.5882	23.2394	28.821	13.8329	14.4289	19.6507	20.9746	44.25	11.7293	15.2758	68.4307	59.434	46.2025	46.0714	50.137	55.1859	60.2978	63.2353	51.9643	51.2727
35	42.6471	23.9437	34.0611	12.1037	15.0301	20.9607	19.7034	42.75	10.3759	16.1245	73.9051	49.5283	50	41.25	60	48.728	73.6973	50	64.8214	50.7273
40	39.7059	23.2394	41.9214	12.9683	19.2385	22.9258	20.339	41.25	15.7895	17.3974	49.2701	49.5283	49.3671	40.7143	60.8219	66.9276	72.2084	68.3824	46.0714	46.9091
45	40.4412	25.3521	47.1616	13.8329	22.8457	24.8908	21.6102	47.25	14.4361	18.2461	47.6277	47.4057	55.6962	41.7857	57.5343	71.6243	59.5534	76.4706	37.5	45.8182
50	48.5294	30.2817	48.4716	16.4265	26.4529	29.476	24.1525	59.25	18.0451	26.3084	46.5329	47.4057	48.7342	38.5714	67.3973	49.3151	55.8313	72.7941	40.7143	67.0909
55	52.9412	28.169	53.0568	18.1556	31.8637	31.4411	27.3305	60	20.7519	29.703	43.7956	45.9906	43.6709	39.6429	70.6849	45.2055	67.7419	55.1471	50.8929	68.7273
60	52.9412	32.3944	49.7817	21.6138	37.2745	32.7511	32.4153	63	28.8722	36.4922	42.7007	45.9906	61.3924	38.0357	52.6027	42.2701	72.9528	60.2941	37.5	43.0909
65	52.2059	33.8028	53.7118	25.0721	39.6794	33.4061	30.5085	70.5	23.9098	33.0976	41.0584	45.283	63.2911	39.1071	49.3151	36.9863	53.598	58.0882	34.2857	39.8182
70	55.1471	37.3239	53.0568	27.6657	45.6914	35.3712	36.8644	71.25	27.5188	45.8274	45.9854	45.283	41.7722	42.3214	48.4931	39.9217	53.598	53.6765	38.5714	43.6364
75	66.1765	53.5211	55.0218	27.6657	49.2986	55.6769	44.4915	57.75	38.797	34.3706	41.0584	45.9906	38.6076	54.6429	49.3151	42.2701	60.2978	48.5294	55.1786	38.1818
80	55.8824	38.7324	61.572	44.9568	50.501	57.6419	62.9237	59.25	38.3459	35.6436	41.0584	65.0943	37.3418	43.9286	63.2877	48.1409	69.9752	52.2059	60.5357	40.3636
85	55.8824	40.8451	55.6769	42.3631	51.7034	69.4323	60.3814	67.5	63.609	35.6436	44.3431	73.5849	43.6709	36.4286	79.726	71.6243	90.8189	61.7647	55.1786	40.3636
90	56.6176	46.4789	49.7817	44.0922	53.507	56.3319	55.2966	75	69.4737	34.7949	37.2263	70.7547	39.8734	57.8571	72.3288	59.2955	94.5409	54.4118	36.9643	39.8182
95	57.3529	57.0423	49.1266	53.6023	63.1262	71.3974	71.822	60	56.8421	33.9462	61.8613	46.6981	41.7722	42.3214	52.6027	63.4051	96.0298	55.8824	45	40.3636
100	56.6176	54.2253	52.4017	57.9251	49.2986	63.5371	64.1949	57.75	61.3534	42.8571	74.4526	45.283	41.7722	34.8214	55.0685	83.953	88.5856	50.7353	35.3571	40.3636
105	55.1471	54.9296	55.6769	55.3314	53.507	42.5764	69.2797	73.5	66.3158	67.0439	67.8832	48.8208	56.962	28.3929	68.2192	85.7143	97.5186	52.2059	43.3929	48.5455
110	58.0882	45.0704	51.7467	58.7896	59.519	49.1266	61.017	73.5	52.3308	39.8868	79.3796	45.283	42.4051	33.75	64.9315	88.0626	87.8412	50.7353	46.6071	38.1818
115	72.0588	46.4789	45.1965	54.4669	51.7034	40.6114	75.6356	47.25	39.2481	35.6436	45.9854	50.9434	40.5063	32.6786	78.0822	84.5401	76.6749	58.0882	63.75	38.7273
120	70.5882	48.5915	47.8166	72.6225	63.1262	42.5764	73.7288	51.75	48.2707	34.3706	41.0584	70.7547	48.1013	33.75	79.726	85.1272	57.3201	86.0294	58.9286	76.9091
Fig S3 Raw MV Data (mL/min)
Time	Fentanyl 135 ug/kg IV										Fen 135 ug/kg IV + CSX-1004 60 mg/kg
-15	136	153	157	130	166	179	163	141	219	259	189	149	158	184	113	174	148	145	200	222
-10	141	165	151	134	173	145	152	127	223	212	180	141	160	206	113	168	138	144	174	191
-5	131	108	150	83	160	134	157	132	223	236	179	134	156	170	139	169	117	119	186	137
0	147	132	172	94	185	136	159	135	181	133	180	113	140	163	136	155	160	104	127	92
5	31	30	38	9	13	14	15	41	50	40	14	24	34	32	13	25	27	34	63	30
10	51	48	73	18	42	22	29	54	34	59	19	51	60	39	13	41	37	67	69	72
15	66	32	79	22	83	59	41	37	55	58	64	51	66	39	18	57	61	78	98	81
20	67	27	58	18	51	48	35	52	35	39	81	56	61	86	36	82	79	86	88	80
25	68	30	49	16	30	31	34	66	28	33	125	75	62	90	57	88	74	86	70	79
30	62	33	44	16	24	30	33	59	26	36	125	84	73	86	61	94	81	86	97	94
35	58	34	52	14	25	32	31	57	23	38	135	70	79	77	73	83	99	68	121	93
40	54	33	64	15	32	35	32	55	35	41	90	70	78	76	74	114	97	93	86	86
45	55	36	72	16	38	38	34	63	32	43	87	67	88	78	70	122	80	104	70	84
50	66	43	74	19	44	45	38	79	40	62	85	67	77	72	82	84	75	99	76	123
55	72	40	81	21	53	48	43	80	46	70	80	65	69	74	86	77	91	75	95	126
60	72	46	76	25	62	50	51	84	64	86	78	65	97	71	64	72	98	82	70	79
65	71	48	82	29	66	51	48	94	53	78	75	64	100	73	60	63	72	79	64	73
70	75	53	81	32	76	54	58	95	61	108	84	64	66	79	59	68	72	73	72	80
75	90	76	84	32	82	85	70	77	86	81	75	65	61	102	60	72	81	66	103	70
80	76	55	94	52	84	88	99	79	85	84	75	92	59	82	77	82	94	71	113	74
85	76	58	85	49	86	106	95	90	141	84	81	104	69	68	97	122	122	84	103	74
90	77	66	76	51	89	86	87	100	154	82	68	100	63	108	88	101	127	74	69	73
95	78	81	75	62	105	109	113	80	126	80	113	66	66	79	64	108	129	76	84	74
100	77	77	80	67	82	97	101	77	136	101	136	64	66	65	67	143	119	69	66	74
105	75	78	85	64	89	65	109	98	147	158	124	69	90	53	83	146	131	71	81	89
110	79	64	79	68	99	75	96	98	116	94	145	64	67	63	79	150	118	69	87	70
115	98	66	69	63	86	62	119	63	87	84	84	72	64	61	95	144	103	79	119	71
120	96	69	73	84	105	65	116	69	107	81	75	100	76	63	97	145	77	117	110	141
Bonferroni's multiple comparisons test
Time (min)	Significance Leve	Adjusted P Value
0	ns	>0.9999
5	ns	>0.9999
10	ns	>0.9999
15	ns	>0.9999
20	*	0.0403
25	***	0.0003
30	****	<0.0001
35	****	<0.0001
40	****	<0.0001
45	***	0.0001
50	**	0.0084
55	*	0.0498
60	ns	>0.9999
65	ns	>0.9999
70	ns	>0.9999
75	ns	>0.9999
80	ns	>0.9999
85	ns	>0.9999
90	ns	>0.9999
95	ns	>0.9999
100	ns	>0.9999
105	ns	>0.9999
110	ns	>0.9999
115	ns	>0.9999
120	ns	>0.9999

## Sheet: Fig S5
Fig S5A
Baseline Avg	mAb Day 0	mAb Day 2	mAb Day 7	mAb Day 14	mAb Day 21	mAb Day 28	Washout	mAb2 Day 0	mAb2 Day 3	mAb2 Day 6	mAb2 Day 9
1326.8	1447	1423	1296	1255	1743	1470	1279	1127	980	1382	1170
1289.8	1299	1273	1184	1082	1169	1173	1729	1505	1476	1246	1546
1717.8	1302	1696	1733		1716	1742	1374	1101	1101	1180	1197
1317.4	902	951	764		853	609	1436	1386	1465		1545
Fig S5B
Baseline Avg	mAb Day 0	mAb Day 2	mAb Day 7	mAb Day 14	mAb Day 21	mAb Day 28	Washout	mAb2 Day 0	mAb2 Day 3	mAb2 Day 6	mAb2 Day 9
1256	1150	1141	1138	1130	1149	1103	1340	1157	1198	1324	1112
1255.4	1263	1265	1217	1197	1063	905	1358	1214	1083	1098	1156
1634	1593	1435		1527	1326	1227	1865	1834	1850	1462	1818
1125.4	1254	1180		1200	1008	1069	1015	1330	1144	755	901
Fig S5C
Baseline Avg	mAb Day 0	mAb Day 2	mAb Day 7	mAb Day 14	mAb Day 21	mAb Day 28	Washout	mAb2 Day 0	mAb2 Day 3	mAb2 Day 6	mAb2 Day 9
333.6	534	438	436	311	616	434	356	308	266	369	321
446.8	520	431	475	346	397	342	612	409	466	299	420
499.6	365	376	413		438	329	579	320	293	414	430
441.2	248	291	252		334	281	318	287	386		550
Fig S5D
Baseline Avg	mAb Day 0	mAb Day 2	mAb Day 7	mAb Day 14	mAb Day 21	mAb Day 28	Washout	mAb2 Day 0	mAb2 Day 3	mAb2 Day 6	mAb2 Day 9
308.8	352	379	357	226	296	250	460	397	464	566	355
586.4	520	616	561	545	434	350	552	439	346	480	528
480.4	323	328		321	391	391	490	462	440	443	420
365.4	413	362		384	303	401	349	342	444	342	322

## Sheet: ADA Results
Individual Animal Serum Anti-CSX-1004 Antibody Data
Blood samples from the rat toxicology study collected on days 0, 22, 43, 64 and 85 were analyzed for ADA. Only one rat C185 screened positive for ADA on days 64 and 85 as defined as having a %INH value above the CACP 68.5%INH threshold. No ADA signals were detected on days 0 and 22.
			Anti-CSX-1004 Results Day 1 Pre-Dose								Anti-CSX-1004 Results Day 22 Pre-Dose								Anti-CSX-1004 Results Day 43 Pre-Dose								Anti-CSX-1004 Results Day 64 Pre-Dose
Group	Sex	Animal ID	Screening (Adjusted OD)	Confirmatory	Confirmatory (Adjusted OD)			Group	Sex	Animal ID	Screening (Adjusted OD)	Confirmatory Screen	Confirmatory (Adjusted OD)			Group	Sex	Animal ID	Screening (Adjusted OD)	Confirmatory Screen	Confirmatory (Adjusted OD)			Group	Sex	Animal ID	Screening (Adjusted OD)	Confirmatory Screen	Confirmatory (Adjusted OD)
				Screen (Adjusted OD)		% Inhibition						(Adjusted OD)		% Inhibition						(Adjusted OD)		% Inhibition						(Adjusted OD)		% Inhibition
		A161	0.136	-	-	-				A161	0.106	-	-	-				A161	0.114	-	-	-				A161	0.127	-	-	-
	M	A162	0.155	-	-	-			M	A162	0.124	-	-	-			M	A162	0.129	-	-	-			M	A162	0.124	-	-	-
1		A163	0.164	-	-	-		1		A163	0.116	-	-	-		1		A163	0.121	-	-	-		1		A163	0.134	-	-	-
(0 mg/kg)		A164	0.128	-	-	-		(0 mg/kg)		A164	0.109	-	-	-		(0 mg/kg)		A164	0.113	-	-	-		(0 mg/kg)		A164	0.126	-	-	-
	F	A165	0.135	-	-	-			F	A165	0.112	-	-	-			F	A165	0.111	-	-	-			F	A165	0.122	-	-	-
		A166	0.129	-	-	-				A166	0.107	-	-	-				A166	0.107	-	-	-				A166	0.115	-	-	-
		B167	0.135	-	-	-				B167	0.127	-	-	-				B167	0.139	-	-	-				B167	0.144	-	-	-
		B168	0.126	-	-	-				B168	0.123	-	-	-				B168	0.141	-	-	-				B168	0.137	-	-	-
	M	B169	0.132	-	-	-			M	B169	0.127	-	-	-			M	B169	0.14	-	-	-			M	B169	0.142	-	-	-
		B170	0.131	-	-	-				B170	0.123	-	-	-				B170	0.137	-	-	-				B170	0.139	-	-	-
		B171	0.119	-	-	-				B171	0.123	-	-	-				B171	0.133	-	-	-				B171	0.136	-	-	-
2		B172	0.128	-	-	-		2		B172	0.126	-	-	-		2		B172	0.133	-	-	-		2		B172	0.133	-	-	-
(10 mg/kg)		B173	0.133	-	-	-		(10 mg/kg)		B173	0.128	-	-	-		(10 mg/kg)		B173	0.137	-	-	-		(10 mg/kg)		B173	0.139	-	-	-
		B174	0.13	-	-	-				B174	0.127	-	-	-				B174	0.13	-	-	-				B174	0.138	-	-	-
	F	B175	0.124	-	-	-			F	B175	0.128	-	-	-			F	B175	0.131	-	-	-			F	B175	0.135	-	-	-
		B176	0.124	-	-	-				B176	0.12	-	-	-				B176	0.117	-	-	-				B176	0.26	0.333	0.187	43.8
		B177	0.127	-	-	-				B177	0.148	-	-	-				B177	0.329	0.384	0.177	53.9				B177	0.441	0.508	0.193	62
		B178	0.123	-	-	-				B178	0.132	-	-	-				B178	0.141	-	-	-				B178	0.143	-	-	-
		C179	0.127	-	-	-				C179	0.134	-	-	-				C179	0.138	-	-	-				C179	0.148	-	-	-
		C180	0.131	-	-	-				C180	0.14	-	-	-				C180	0.15	-	-	-				C180	0.156	-	-	-
	M	C181	0.138	-	-	-			M	C181	0.135	-	-	-			M	C181	0.141	-	-	-			M	C181	0.157	-	-	-
		C182	0.13	-	-	-				C182	0.13	-	-	-				C182	0.136	-	-	-				C182	0.144	-	-	-
		C183	0.13	-	-	-				C183	0.174	-	-	-				C183	0.337	0.4	0.178	55.5				C183	0.512	0.639	0.207	67.6
3		C184	0.127	-	-	-		3		C184	0.125	-	-	-		3		C184	0.136	-	-	-		3		C184	0.14	-	-	-
(100 mg/kg)		C185	0.13	-	-	-		(100 mg/kg)		C185	0.146	-	-	-		(100 mg/kg)		C185	0.424	0.514	0.182	64.6		(100 mg/kg)		C185	0.572	0.616	0.184	70.1
		C186	0.126	-	-	-				C186	0.13	-	-	-				C186	0.13	-	-	-				C186	0.149	-	-	-
	F	C187	0.123	-	-	-			F	C187	0.124	-	-	-			F	C187	0.134	-	-	-			F	C187	0.139	-	-	-
		C188	0.126	-	-	-				C188	0.129	-	-	-				C188	0.141	-	-	-				C188	0.144	-	-	-
		C189	0.128	-	-	-				C189	0.128	-	-	-				C189	0.146	-	-	-				C189	0.166	-	-	-
		C190	0.121	-	-	-				C190	0.121	-	-	-				C190	0.134	-	-	-				C190	0.144	-	-	-
		D191	0.126	-	-	-				D191	0.173	-	-	-				D191	0.171	-	-	-				D191	0.153	-	-	-
		D192	0.128	-	-	-				D192	0.136	-	-	-				D192	0.16	-	-	-				D192	0.16	-	-	-
	M	D193	0.126	-	-	-			M	D193	0.123	-	-	-			M	D193	0.136	-	-	-			M	D193	0.146	-	-	-
		D194	0.123	-	-	-				D194	0.167	-	-	-				D194	0.204	-	-	-				D194	0.191	-	-	-
		D195	0.123	-	-	-				D195	0.133	-	-	-				D195	0.136	-	-	-				D195	0.142	-	-	-
4		D196	0.128	-	-	-		4		D196	0.132	-	-	-		4		D196	0.137	-	-	-		4		D196	0.144	-	-	-
(400 mg/kg)		D197	0.135	-	-	-		(400 mg/kg)		D197	0.185	-	-	-		(400 mg/kg)		D197	0.193	-	-	-		(400 mg/kg)		D197	0.151	-	-	-
		D198	0.128	-	-	-				D198	0.137	-	-	-				D198	0.146	-	-	-				D198	0.145	-	-	-
	F	D199	0.127	-	-	-			F	D199	0.142	-	-	-			F	D199	0.149	-	-	-			F	D199	0.152	-	-	-
		D200	0.124	-	-	-				D200	0.156	-	-	-				D200	0.157	-	-	-				D200	0.162	-	-	-
		D201	0.131	-	-	-				D201	0.131	-	-	-				D201	0.141	-	-	-				D201	0.141	-	-	-
		D202	0.125	-	-	-				D202	0.136	-	-	-				D202	0.198	-	-	-				D202	0.217	-	-	-

[truncated: 1 more sheets: TCR Results]
